# Supplementary material for: An ethnobotanical study of medicinal plants in Sheka Zone of Southern Nations Nationalities and Peoples Regional State, Ethiopia
Source: J Ethnobiol Ethnomed. 2020 Feb 5;16:7. doi: 10.1186/s13002-020-0358-4 (PMC7003439; doi:10.1186/s13002-020-0358-4)
Supplement: Supplementary file 1 — Additional file 1. List of medicinal plant specied collected from the study area: Sheka Zone (Masha, Andracha and Yeki Districts). Key: Cl= Climber, H= Herb, Li= Liana, S= Shrub, T= Tree, Cl= Climber, Coll. No.= Collection Number. [file 13002_2020_358_MOESM1_ESM.xls]

## Sheet: Medicinal List
Additional file 1: List of medicinal plant specied collected from the study area: Sheka Zone (Masha, Andracha and Yeki Districts)
Key: Cl= Climber, H= Herb, Li= Liana, S= Shrub, T= Tree, Cl= Climber, Coll. No.= Collection Number
SN	Species	Family	Habit	Coll.No.
1	Acalypha marissima M.Gilbert	Euphorbiaceae	S	ZK348
2	Acanthus eminens C.B.Clarke	Acanthaceae	S	ZK022
3	Achyranthes aspera L.	Amaranthaceae	H	ZK040
4	Achyrospermum parviflorum S.Moore	Lamiaceae	H	ZK101
5	Achyrospermum schimperi (Hochst. ex Briq.) Perkins	Lamiaceae	H	ZK371
6	Acmella caulirhiza Del.	Asteraceae	H	ZK145
7	Aframomum corrorima (Braun) Jansen	Zingiberaceae	H	ZK196
8	Ageratum conyzoides L.	Asteraceae	H	ZK390
9	Ajuga integrifolia Buch.-Ham.ex D.Don	Lamiaceae	H	ZK048
10	Ajuga leucantha Lukhoba	Lamiaceae	H	ZK100
11	Albizia grandibracteata Taub.	Fabaceae	T	ZK238
12	Albizia gummifera (J.F.Gmel) C.A.Sm.	Fabaceae	T	ZK182
13	Albizia schimperiana Oliv.	Fabaceae	T	ZK111
14	Alchemilla cryptantha A. Rich.	Rosaceae	H	ZK177
15	Alchemilla fischeri Engl.	Rosaceae	H	ZK069
16	Alchemilla kiwuiensis Engl.	Rosaceae	H	ZK095
17	Allium sativum L.	Alliaceae	H	ZK526
18	Allophylus abyssinicus (Hochst.) Radlk.	Sapindaceae	T	ZK315
19	Aloe kefaensis Gilbert & Sebsebe	Aloaceae	H	ZK460
20	Alstonia boonei De Wild.	Apocyanaceae	T	ZK236
21	Amaranthus caudatus L.	Amaranthaceae	H	ZK164
22	Amaranthus dubius Thell.	Amaranthaceae	H	ZK427
23	Amaranthus graecizans L.	Amaranthaceae	H	ZK603
24	Amaranthus hybridus L.	Amaranthaceae	H	ZK255
25	Amaranthus viridis L.	Amaranthaceae	H	ZK468
26	Amorphophallus gallaensis (Engl.) N.Br.	Araceae	H	ZK551
27	Ananas comosus (L.) Merr.	Bromeliaceae	H	ZK520
28	Anethum graveolens L.	Apiaceae	H	ZK411
29	Arisaema schimperanum Schott	Araceae	H	ZK039
30	Artemisia absenthium L.	Asteraceae	H	ZK393
31	Artemisia abyssinica Sch. Bip. ex A. Rich.	Asteraceae	H	ZK413
32	Artemisia afra Jacq. ex Willd.	Asteraceae	H	ZK409
33	Artemisia annua L.	Asteraceae	H	ZK459
34	Artemisia schimperi Sch. Bip.ex Engl.	Asteraceae	H	ZK418
35	Arthropteris monocarpa (Cordem.) C.Chr.	Oleandraceae	H	ZK400
36	Arundinaria alpina K. Schum.	Poaceae	T	ZK037
37	Asparagus africanus Lam.	Asparagaceae	S	ZK047
38	Asparagus racemosus Willd.	Asparagaceae	S	ZK082
39	Asparagus setaceus (Kunth) Jessop	Asparagaceae	S	ZK031
40	Basella alba L.	Basellaceae	Cl	ZK268
41	Bersama abyssinica Fresen.	Melianthaceae	T	ZK092
42	Bidens ghedoensis Mesfin	Asteraceae	H	ZK548
43	Bidens pilosa L.	Asteraceae	H	ZK543
44	Bothriocline schimperi Oliv. & Hiern ex Benth.	Asteraceae	S	ZK128
45	Brassica carinata A.Br.	Brassicaceae	H	ZK588
46	Brucea antidysenetrica J.F.Mill.	Simaroubaceae	T	ZK017
47	Caesalpinia decapetala (Roth) Alston	Fabaceae	Cl	ZK198
48	Canaria abyssinica Engl.	Campanulaceae	Cl	ZK492
49	Capsicum annuum L.	Solanaceae	H	ZK577
50	Capsicum frutescens L.	Solanaceae	H	ZK582
51	Carduus leptacanthus Fresen.	Asteraceae	H	ZK317
52	Caylusea abyssinica (Fresen.) Fisch. & Mey.	Resedaceae	H	ZK043
53	Celosia schweinfurthiana Schinz	Amaranthaceae	H	ZK420
54	Celtis africana Burm.f.	Ulmaceae	T	ZK265
55	Centella asiatica (L.) Urban	Apiaceae	H	ZK096
56	Chionanthus mildbraedii (Gilg & Schellenb.) Stearn	Oleaceae	T	ZK183
57	Cirsium dender Friis	Asteraceae	H	ZK004
58	Citrus limon (L.) Burm.f.	Rutaceae	T	ZK522
59	Clausena anisata (Willd.) Benth.	Rutaceae	T	ZK158
60	Clematis hirsuta Perr. & Guill	Ranunculaceae	Cl	ZK367
61	Clematis longicauda Steud ex A. Rich.	Ranunculaceae	Cl	ZK049
62	Clematis simensis Fresen.	Ranunculaceae	Cl	ZK665
63	Clerodendrum myricoides (Hochst.) Vatke	Lamiaceae	S	ZK454
64	Clerodendrum umbellatum Poir.	Lamiaceae	S	ZK057
65	Coffea arabica L.	Rubiaceae	S	ZK415
66	Colocasia esculenta (L.) Schott	Araceae	H	ZK151
67	Combretum paniculatum Vent.	Combretaceae	T	ZK108
68	Conyza pyrrhopappa Sch. Bip. ex A. Rich.	Asteraceae	H	ZK284
69	Conyza sumatrensis (Retz.) E.H.Walker	Asteraceae	H	ZK175
70	Cordia africana Lam.	Boraginaceae	T	ZK274
71	Coriandrum sativum L.	Apiaceae	H	ZK395
72	Crassocephallum crepidioides (Benth.) S.Moore	Asteraceae	H	ZK165
73	Crassocephallum rubens (Juss. ex Jacq.) S. Moore	Asteraceae	H	ZK007
74	Crotalaria rosenii (Pax) Milne-Redh. ex Polhill	Fabaceae	S	ZK385
75	Croton macrostachyus Del.	Euphorbiaceae	T	ZK494
76	Cucumis dipsaceus Ehrenb. ex Spach	Cucurbitaceae	Cl	ZK482
77	Cucumis ficifolius A. Rich.	Cucurbitaceae	H	ZK590
78	Cucurbita pepo L.	Cucurbitaceae	H	ZK524
79	Curcuma domestica Valeton	Zingiberaceae	H	ZK472
80	Cyathea manniana Hook.	Cyatheaceae	H	ZK002
81	Cyathula cylindrica Moq.	Amaranthaceae	H	ZK006
82	Cyathula polycephala Bak.	Amaranthaceae	H	ZK020
83	Cyathula uncinulata (Schrad.) Schinz	Amaranthaceae	H	ZK370
84	Cymbopogon saesius (Hook. & Arn.) Stapf	Poaceae	H	ZK392
85	Cynodon dactylon (L.) Pers.	Poaceae	H	ZK513
86	Cynoglossum amplifolium Hochst. ex A.DC. inDC.	Boraginaceae	H	ZK285
87	Cynoglossum coeruleum Hochst. ex A.DC. inDC.	Boraginaceae	H	ZK397
88	Cynoglossum lanceolatum Forssk.	Boraginaceae	H	ZK451
89	Cyphostema adenocaule (Steud. ex A. Rich.) Desc. ex Wild & Drummond	Vitaceae	Cl	ZK544
90	Cyphostema dembianense (Chiov.) Vollesen	Vitaceae	Cl	ZK307
91	Datura stramonium L.	Solanaceae	H	ZK480
92	Deinbollia kilimandscharica Taub.	Sapindaceae	T	ZK220
93	Dicranopteris linearis (Burn.f.) Underw.	Gleicheniaceae	H	ZK660
94	Dicrocephala integrifolia (L.f.) Kuntze	Asteraceae	H	ZK116
95	Dioscorea alata L.	Dioscoraceae	H	ZK554
96	Dombeya torrida (J.F. Gmel.) P. Bamps	Sterculiaceae	T	ZK028
97	Dracaena afromontana Mildbr.	Dracaenaceae	S	ZK053
98	Dracaena steudneri Engler	Dracaenaceae	T	ZK298
99	Echinops kebericho Mesfin	Asteraceae	H	ZK529
100	Ehretia cymosa Thonn.	Boraginaceae	T	ZK117
101	Ekebergia capensis Sparrm.	Meliaceae	T	ZK024
102	Embelia schimperi Vatke	Myrsinaceae	Li	ZK046
103	Ensete ventricosum (Welw.) Cheesman	Musaceae	H	ZK477
104	Eragrostis botryodes W.D. Clayton	Poaceae	H	ZK402
105	Eragrostis tef (Zucc.) Trotter	Poaceae	H	ZK658
106	Erythrina abyssinica Lam. ex DC.	Fabaceae	T	ZK474
107	Erythrina brucei Schweinf.	Fabaceae	T	ZK087
108	Erythroccoca abyssinica Pax	Euphorbiaceae	S	ZK463
109	Ethulia gracilis Del.	Asteraceae	H	ZK126
110	Eucalyptus globulus Labill.	Myrtaceae	T	ZK498
111	Euphorbia ampliphylla Pax	Euphorbiaceae	T	ZK501
112	Euphorbia dumalis S.Carter	Euphorbiaceae	H	ZK094
113	Euphorbia tirucalli L.	Euphorbiaceae	T	ZK534
114	Ficus sur Forssk.	Moraceae	T	ZK136
115	Foeninculum vulgare Miller	Apiaceae	H	ZK217
116	Galinierea saxifraga (Hochst.) Bridson	Rubiaceae	S	ZK038
117	Girardinia bullosa (Steudel) Wedd.	Urticaceae	H	ZK653
118	Girardinia diversifolia (Link) Friis	Urticaceae	H	ZK138
119	Gouania longispicata Engl.	Rhamnaceae	Cl	ZK140
120	Grewia trichocarpa Hochst. ex A. Rich.	Tiliaceae	S	ZK142
121	Guizotia scabra (Vis.) Chiov.	Asteraceae	H	ZK347
122	Hagenia abyssinica (Brace) J.F.Gmel.	Rosaceae	T	ZK302
123	Hallea rubrostipulata (K.Schum.) J.F.Leroy	Rubiaceae	T	ZK305
124	Hordeum vulgare L	Poaceae	H	ZK001
125	Hypericum peplidifolium A. Rich.	Guttiferae	H	ZK125
126	Ilex mitis (L.) Radlk.	Aquifoliaceae	T	ZK045
127	Impatiens ethiopica Grey-Wilson	Balsaminaceae	H	ZK209
128	Impatiens hochstetteri Warb.	Balsaminaceae	H	ZK188
129	Impatiens rothii Hook.f.	Balsaminaceae	H	ZK550
130	Impatiens tinctoria A. Rich.	Balsaminaceae	H	ZK432
131	Ipomoea aquatica Forssk.	Convolvulaceae	H	ZK649
132	Iresine herbistii Lindl.	Amaranthaceae	H	ZK467
133	Isodon schimperi (Vatke) J.K.Morton	Lamiaceae	H	ZK203
134	Justicia schimperiana (Hochst. ex Nees) T.Anders.	Acanthaceae	S	ZK099
135	Kalanchoe densiflora Rolfe	Crassulaceae	H	ZK565
136	Kalanchoe petitiana A. Rich.	Crassulaceae	H	ZK564
137	Kalanchoe quartiniana A. Rich.	Crassulaceae	H	ZK435
138	Kalanchoe shimperiana A. Rich.	Crassulaceae	H	ZK562
139	Kniphofia pumila (Ait.) Kunth	Asphodelaceae	H	ZK436
140	Lactuca inermis Forssk.	Asteraceae	H	ZK173
141	Laggera crispata (Vahl) Happer & Wood.	Asteraceae	H	ZK146
142	Leonotis ocymifolia (Burm.f.) Iwarsson	Lamiaceae	S	ZK503
143	Lepidium sativum L.	Brassicaceae	H	ZK003
144	Lepidotrichilia volkensii (Gürke) Leroy	Meliaceae	T	ZK192
145	Leucas jamesii Bak.	Lamiaceae	H	ZK008
146	Linum usitatissimum L.	Linnaceae	H	ZK446
147	Lippia adoensis Hochst ex Walp. var adoensis	Verbenaceae	S	ZK304
148	Lippia adoensis var koseret Sebsebe	Verbenaceae	S	ZK194
149	Lobelia giberroa Hemsl.	Lobeliaceae	H	ZK076
150	Macaranga capensis (Baill.) Sim	Euphorbiaceae	T	ZK023
151	Maesa lanceolata Forssk.	Myrsinaceae	T	ZK080
152	Malva verticillata L.	Malvaceae	H	ZK027
153	Manilkara butugi Chiov.	Sapotaceae	T	ZK155
154	Maytenus arbutifolia (A. Rich.) Wilczek.	Celstraceae	T	ZK339
155	Maytenus gracilipse (Welw. ex Oliv.) Exell.	Celstraceae	S	ZK010
156	Maytenus obscura (A. Rich.) Cuf.	Celstraceae	T	ZK620
157	Maytenus sengalensis (Lam.) Exell.	Celstraceae	T	ZK235
158	Maytenus undata (Thumb.) Blakelock	Celstraceae	T	ZK295
159	Melilotus suaveolens Ledeb.	Fabaceae	H	ZK206
160	Micractis bojeri DC.	Asteraceae	H	ZK083
161	Microglossa pyrifolia (Lam.) Kuntze	Asteraceae	Cl	ZK462
162	Mikaniopsis clematoides (Sch. Bip. ex A. Rich.)	Asteraceae	Cl	ZK369
163	Milicia excelsa (Welw.) C.C.Berg.	Moraceae	T	ZK243
164	Millettia ferruginea (Hochst.) Bak.	Fabaceae	T	ZK137
165	Mimulopsis solmsii Schweinf.	Acanthaceae	H	ZK131
166	Momordica foetida Schumach.	Cucurbitaceae	Cl	ZK153
167	Moringa stenopetala (Bak.f.) Cufod.	Moringaceae	T	ZK538
168	Mukia maderaspatana (L.) M.J.Roem.	Cucurbitaceae	Cl	ZK153
169	Nicotiana tabacum L.	Solanaceae	H	ZK489
170	Nigella sativa L.	Ranunculaceae	H	ZK009
171	Ocimum americanum L.	Lamiaceae	H	ZK394
172	Ocimum basilicum var basilicum L.	Lamiaceae	S	ZK403
173	Ocimum lamiifolium Hochst. ex Benth.	Lamiaceae	S	ZK481
174	Ocimum urticifolium Roth	Lamiaceae	S	ZK195
175	Olea europaea L. subsp.cuspidata (Wall. ex G.Don) Cif.	Oleaceae	T	ZK593
176	Olea welwitschii (Knobl.) Gilg & Schellenb.	Oleaceae	T	ZK107
177	Oncinotis tenuiloba Stapf	Apocyanaceae	Cl	ZK333
178	Oncoba routledgei Sprague	Flacourtiaceae	S	ZK269
179	Ozoroa insignis Del.	Anacardiaceae	T	ZK248
180	Ozoroa pulcherrima (Schweinf.) R. & A.Fern.	Anacardiaceae	T	ZK247
181	Pavonia urens Cav.	Malvaceae	S	ZK326
182	Pennisetum thunbergii Kunth	Poaceae	H	ZK555
183	Pentas lanceolata (Forssk.) Deflers	Rubiaceae	H	ZK280
184	Pentas schimperiana (A. Rich.) Vatke	Rubiaceae	S	ZK349
185	Peperomia retusa (L.f.) A.Dietr.	Piperaceae	H	ZK211
186	Peponium vogelii (Hook.f.) Engl.	Cucurbitaceae	Cl	ZK622
187	Persea americana Mill.	Lauraceae	T	ZK483
188	Persicaria nepalensis (Meisn.) Miyabe	Polygonaceae	H	ZK510
189	Persicaria senegalensis (Meisn.) Sojẚk	Polygonaceae	H	ZK511
190	Persicaria setosula (A. Rich.) K.L.Wilson	Polygonaceae	H	ZK512
191	Phaseolus lunatus L.	Fabaceae	Cl	ZK623
192	Phoenix reclinata Jacq.	Arecaceae	T	ZK506
193	Phytolacca dodecandra L Ήѐrit.	Phytolaccaceae	S	ZK016
194	Piper capense L.f.	Piperaceae	H	ZK052
195	Piper umbellatum L.	Piperaceae	H	ZK624
196	Pittosporum viridiflorum Sims	Pittosporaceae	T	ZK119
197	Plantago africana Verdc.	Plantaginaceae	H	ZK466
198	Plantago lanceolata L.	Plantaginaceae	H	ZK626
199	Plantago palmata Hook.f.	Plantaginaceae	H	ZK066
200	Plectranthus barbatus Andrews	Lamiaceae	H	ZK310
201	Plectranthus laxiflorus Benth.	Lamiaceae	H	ZK628
202	Podocarpus falcatus (Thunb.) R.B. ex. Mirb.	Podocarpaceae	T	ZK374
203	Polyscias fulva (Hiern) Harms	Araliaceae	T	ZK500
204	Prunus africana (Hook.f.) Kalkm.	Rosaceae	T	ZK088
205	Pycnostachys abyssinica Fresen.	Lamiaceae	S	ZK156
206	Pycnostachys eminii Gürke	Lamiaceae	S	ZK005
207	Pycnostachys meyeri Gürke	Lamiaceae	S	ZK324
208	Ranunculus multifidus Forssk.	Ranunculaceae	H	ZK179
209	Rhamnus prinoides L'Herit.	Rhamnaceae	S	ZK495
210	Ricinus communis L.	Euphorbiaceae	H	ZK174
211	Rosmarinus officinalis L.	Lamiaceae	S	ZK216
212	Rothmannia urcelliformis (Hiern) Robyns	Rubiaceae	T	ZK121
213	Rubus steudneri Schweinf.	Rosaceae	Li	ZK015
214	Rumex abyssinicus Jacq.	Polygonaceae	H	ZK313
215	Rumex nepalensis Spreng.	Polygonaceae	H	ZK089
216	Ruta chalepensis L.	Rutaceae	H	ZK416
217	Salvia nilotica Jacq.	Lamiaceae	H	ZK063
218	Sapium ellipticum (Krauss) Pax	Euphorbiaceae	T	ZK115
219	Satureja paradoxa (Vatke) Engl. Ex Seybold	Lamiaceae	H	ZK312
220	Scadoxus multiflorus (Martyn) Raf.	Amaryllidaceae	H	ZK093
221	Scadoxus nutans (Friis & I.Bjᵩrnstad) Friis & Nordal	Amaryllidaceae	H	ZK014
222	Schefflera abyssinica (Hochst. Ex A. Rich.) Harms	Araliaceae	T	ZK635
223	Schefflera volkensii (Engl.) Harms	Araliaceae	T	ZK034
224	Setaria megaphylla (Steud.) Th. Dur. & Schinz	Poaceae	H	ZK114
225	Sida schimperiana Hochst. Ex A. Rich.	Malvaceae	S	ZK270
226	Solanecio gigas (Vatke) C.Jeffrey	Asteraceae	S	ZK545
227	Solanecio mannii (Hook.f.) C.Jeffrey	Asteraceae	S	ZK055
228	Solanum anguivi Lam.	Solanaceae	H	ZK581
229	Solanum incanum L.	Solanaceae	S	ZK497
230	Solanum marginatum L.f.	Solanaceae	S	ZK144
231	Solanum villosum Mill.	Solanaceae	H	ZK150
232	Sonchus asper (L.) Hill	Asteraceae	H	ZK673
233	Sonchus bipontini Asch.	Asteraceae	H	ZK077
234	Sphaeranthus suaveolens (Forssk.) DC.	Asteraceae	H	ZK470
235	Sporobolus africanus (Poir.) Robyns & Tournay	Poaceae	H	ZK134
236	Stellaria mannii Hook.f.	Caryophyllaceae	H	ZK226
237	Stellaria media (L.) Vill.	Caryophyllaceae	H	ZK458
238	Stellaria sennii Chiov.	Caryophyllaceae	H	ZK103
239	Stephania abyssinica (Dillon & A. Rich.) Walp.	Menispermaceae	Cl	ZK515
240	Stephania cyanatha Welw. ex Hiern	Menispermaceae	Cl	ZK638
241	Syzygium guineense subsp. afro F.White	Myrtaceae	T	ZK025
242	Syzygium guineense subsp.maro (Engl.) F.White	Myrtaceae	T	ZK640
243	Tacazzea conferta N.E,Br.	Asclepiadaceae	Cl	ZK013
244	Tagetes minuta L.	Asteraceae	H	ZK314
245	Teclea nobilis Del.	Rutaceae	T	ZK387
246	Thalictrum rhynchocarpum Dill. & A. Rich.	Ranunculaceae	H	ZK051
247	Thymus schimperi Ronniger	Lamiaceae	H	ZK444
248	Trachyspermum ammi (L.) Sprague ex Turrill	Apiaceae	H	ZK642
249	Trichillia dregeana Sond.	Meliaceae	T	ZK262
250	Trilepisium madagascarense DC.	Moraceae	T	ZK185
251	Triumfetta rhomboidea Jacq.	Tiliaceae	H	ZK068
252	Typha latifolia L.	Typhaceae	H	ZK504
253	Urera hypselodendron (A. Rich.) Wedd.	Urticaceae	Cl	ZK546
254	Vangueria madagascariensis Gmel.	Rubiaceae	T	ZK098
255	Vepris dainellii (Pic.Serm.) Kokwaro	Rutaceae	T	ZK091
256	Verbena officinalis L.	Verbenaceae	H	ZK030
257	Vernonia adoensis Sch. Bip.ex Walp.	Asteraceae	S	ZK244
258	Vernonia amygdalina Del.	Asteraceae	T	ZK169
259	Vernonia auriculifera Hiern	Asteraceae	T	ZK464
260	Vernonia biafrae Oliv. & Hiern	Asteraceae	Cl	ZK074
261	Vernonia hochestetteri Sch. Bip. ex Walp.	Asteraceae	S	ZK012
262	Vernonia hymenolepsis A. Rich.	Asteraceae	S	ZK011
263	Vernonia urticifolia A. Rich.	Asteraceae	S	ZK321
264	Vernonia wollastoni S.Moore	Asteraceae	Cl	ZK553
265	Vicia faba L.	Fabaceae	H	ZK514
266	Zingiber officinale Roscoe	Zingiberaceae	H	ZK594
