# Supplementary material for: An ethnobotanical study of medicinal plants in Sheka Zone of Southern Nations Nationalities and Peoples Regional State, Ethiopia
Source: J Ethnobiol Ethnomed. 2020 Feb 5;16:7. doi: 10.1186/s13002-020-0358-4 (PMC7003439; doi:10.1186/s13002-020-0358-4)
Supplement: Supplementary file 2 — Additional file 2. Summary of medicinal plants collected from Sheka Zone and their ethnomedicinal applications KEY: HBT= Habit, T=Tree, S=Srub, H=Herb, PU=Parts used, L=Leaf, R=Root, Bk=Bark, Se=Seed, Fl=Flower, Fr=Fruit, Lx=Latex, Res=Resin, St=Stem, Sht=Shoot, WP=Whole plant, UT=Used to treat, Hu=Human, An=Animals, B=Both, CP=Condition of preparation, Frs=Fresh, Dr=Dry, Lq=Liquid, RA=Route of administration, Ex=External, Dm=Dermal, O=orally, Na=Nasal, Er=Ear, TMC=Total number of medicinal citations. LN=Local names, Sh=Shekinano, Kf=Kefinano, Or= Afan Oromo, Am=Amharic, Sk=Sheko, Mjr=Mejengir, DT=Disease Treated. [file 13002_2020_358_MOESM2_ESM.xls]

## Sheet: Medicinal Applications
Additional file 2: Summary of medicinal plants collected from Sheka Zone and their ethnomedicinal applications
KEY: HBT= Habit, T=Tree, S=Srub, H=Herb, PU=Parts used, L=Leaf, R=Root, Bk=Bark, Se=Seed, Fl=Flower, Fr=Fruit, Lx=Latex, Res=Resin, St=Stem, Sht=Shoot
WP=Whole plant, UT=Used to treat, Hu=Human, An=Animals, B=Both, CP=Condition of preparation, Frs=Fresh, Dr=Dry, Lq=Liquid
RA=Route of administration, Ex=External, Dm=Dermal, O=orally, Na=Nasal, Er=Ear, TMC=Total number of medicinal citations
LN=Local names, Sh=Shekinano, Kf=Kefinano, Or= Afan Oromo, Am=Amharic, Sk=Sheko, Mjr=Mejengir, DT=Disease Treated
Scientific Names/Family/LN	HBT	PU	UT	CP	RA	DT	Preparation and Application
Acalypha marissima	S	Sht	Hu	Frs	Orl	Tonsilitis	Young shoots of Momordica foetida and Acalypha marissima are mixed together.
Euphorbiaceae							After pounding together, the liquid extract is sequized and prepared in a tea cup.
Salanruxee (Or)							Then littile finger strip size of the extract is given to children.
Acanthus eminens	S	L	Hu	Frs	Ex	Insect bite	Leaf of Acanthus eminens and leaf of Phytolacca dodecandra are grounded into
Acanthaceae						(KOSHKOSHE)	fine powder, rolled with fresh leaf of Colocacia esculenta and roasted in fire or hot
							ash. Then it is tied onto the affected part of the body usually fingers, toes and nails.
							Note: The insect commonly known as "KOSHKOSHE"in local language is very
							dangerous and poisonous insect. A person biten by the insect may be subjected
							to very high probability of losing his attacked body organ if not properly treated
							immediately.
Achyranthes aspera	H	L	Hu	Frs	Ex	Cold sores	Fresh leaf of Achyranthes aspera is crushed or mashed into pieces between hand.
Amaranthaceae							pulm. Then the liquid part is applied to the affected part of the body by wiping
Bilegadi(Sh)							or rubbing gently. NB: Cold sore is caused by herpes simplex virus type 1(HSV-1)
Achyrospermum parviflorum	H	L	Hu	Frs	Orl	Stomachache	Fresh leaf of Achyrospermum parviflorum is pounded and the liquid extract is
Lamiaceae							prepared. Then the liquid extract is drunk by the patient taking care of the dossage.
Atibatto(Sh)							the liquid extract is drunk by the patient taking care of the dossage. It is highely
							recommended that depending on age and sex, dosage is determined by the
							traditional healer before drinking.
	H	L	Hu	Frs	Orl	Gastritis	Leaf extract is added to daily foodstaff and eaten whenever there is sever pain.
Achyrospermum schimperi	H	L	Hu	Frs	Orl	Stomachache	Fresh leaf is pounded then its liquid extractis drunk taking care of dossage.
Lamiaceae	H	L	Hu	Frs	Orl	Gastritis	Fresh leaf extract is added to daily foodstaff then consumed as recommended
Atibatto(Sh)							by the traditional healer
Acmella caulirhiza Del.	H	WP	B	Frs	Ex/Orl	"'TINBETO"	Fresh leaf and flower are chwed and swallowed against "TINBETO", a serious
Asteraceae						and Tonsilitis	stomachache followed by diarrhea, tonsilitis and sore troat.
Shishimo(Sh)						Eye disease	Fresh leaf and flower are chewed and spited into the affected eye of cattle
			Hu	Frs	Orl	Gingivitis	Fresh plant is chewed against Gingivitis. Gingivitis is inflamation of the gums.
		Fl	Hu	Frs	Orl	Stomachache	Fresh flowers are eaten alone first and water is drunk after
						Hunger	Flowers are eaten directly to stop hunger.
Aframomum corrorima	H	Se	Hu	Frs/Dr	Orl	Stomachache	The seed is pounded together with Rhizome of Zingiber officinale and other
Zingiberaceae							spices such as Capsicum species and condiments and eaten.
Ogiyo(Sh), Ofio(Kf)		Se	Hu	Dr	Orl	Antinausa	Soup is prepared from chopped fruit, boiled and drunk hot.
		Rh	Hu	Frs	Orl	Amoebiasis	Rhazome grinded together with leaf of Peponium vogelii, Vernonia amygdalina
							and rhazom of Bothriocline schimperi well coocked and eaten.
		L	Hu	Frs	Ex	Acne/skin warts	Leaf of Setaria megaphylla, leaf of Aframomum corrorima and whole plant of
							Peperomia retusa are mashed together and gently rubbed on the affected skin.
Ageratum conyzoides	H/S	L	Hu	Frs	Ex	Headache	Fresh leaf is mashed and put into the nosetrils and the smell is nasally inheled.
Asteraceae
Shorato (Sh)
Ajuga integrifolia	H	L	Hu	Frs	Ex/Orl	MICHATO	Leaf infusion is prepared and rubbed on the affected part of the body. It is also
Lamiaceae					Na		taken nasaly drop by drop and orally with coffee cup.
Wujikasho(Sh)						Stomachache	Leaf infusion is drunk alone with coffee cup until the pain disappears.
					Ex	BILIC'E	2-3 Drops from leaf infusion are applied to treat BILI'CE, a pusy spot on the
							eyelids with cutanous inflamation on the eye and its surrounding.
		Sht	Hu	Frs	Orl	Bloody diarrhea	Young leafy shoots of Lepidotichilia volkensi, Ajuga species, Erythrina brucei
							and Allophylus abysiinicus are grinded together and prepared into soup. Then
							depending on age and sex of individuals: childern- one teaspoon, females and
							elders-1 coffee cup and young adults- 1 glass drunk with honey for 2-3 days.
		L	Hu	Frs/Dr	Orl	Stomachache	Yong shoot from the leaf together with that of Nicotiana tabacum and Rumex
							nepalensis root are chewed together with salt and swallowed.
		L	Hu	Frs	Orl	Stomachache	Leaf of Ajuga species, root of Rumex nepalensis, root of Nicotiana tabacum are
							mixed together and chewed. Ajuga species is also chewed alone with rock salt.
		L/R	Hu	Frs	Orl	Diarrhea	Leaf and root of Ajuga integrifolia is chewed with rock salt.
Ajuga leucantha	H	L	Hu	Frs	Ex/Orl	MICHATO	Leaf infusion is rubbed on the affected part of the body. It is also taken nasally
Lamiaceae					Na		drop by drop and drunk orallyly with coffee cup.
Wujikasho(Sh)						Stomachache	Leaf infusion is drunk alone with coffee cup until the pain disappears.
					Ex	BILIC'E	2-3 Drops from leaf infusion are applied to treat BILI'CE, a pusy spot on the
							eyelids with cutanous inflamation on the eye and its surrounding.
		Sht	Hu	Frs	Orl	Bloody diarrhea	Young leafy shoots of Lepidotichilia volkensi, Ajuga species, Erythrina brucei
							and Allophylus abysiinicus are grinded together and prepared into soup. Then
							depending on age and sex of individuals: childern- one teaspoon, females and
							elders-1 coffee cup and young adults- 1 glass drunk with honey for 2-3 days.
		L	Hu	Frs/Dr	Orl	Stomachache	Yong shoot from the leaf together with that of Nicotiana tabacum and Rumex
							nepalensis root are chewed together with salt and swallowed.
		L	Hu	Frs	Orl	Stomachache	Leaf of Ajuga species, root of Rumex nepalensis, root of Nicotiana tabacum are
							mixed together and chewed. Ajuga species is also chewed alone with rock salt.
		L/R	Hu	Frs	Orl	Diarrhea	Leaf and root of Ajuga leucantha is chewed with rock salt.
Albizia grandibracteata	T	Bk/L	Hu	Frs/Dr	Ex/Dm	worm infestation	When any wound on the external body of a person is severly infested with worms
Fabaceae							bark and leaves of Albizia species are grinded together and sprinkled on wound.
C'ato(Sh)		Bk	Hu	Frs	Ex/Dm	Acne/head warts	Inner bark is pounded and roasted in fire or hot ash. The hair is then removed from
							the head/cranium to expose the skin attacked with acne. The prepared bark is then
							tied on the exposed skin with clean cloth or plastic bag for four days. After four
							days, the bind is removed and the wound is again washed with water well rinsed
							with soap and then rubbed with fresh butter as an ointment to prevent skin crack.
Albizia gumifera	T	Bk/L	Hu	Frs/Dr	Ex/Dm	worm infestation	When any wound on the external body of a person is severly infested with worms
Fabaceae							bark and leaves of Albizia species are ground together and sprinkled on the wound.
C'ato(Sh)		Bk	Hu	Frs	Ex/Dm	Acne/head warts	Inner bark is poundedand roasted in fire or hot ash. The hair is then removed from
							the head/cranium to expose the skin attacked with acne. The prepared bark is then
							tied on the exposed skin with clean cloth or plastic bag for four days. After four
							days, the bind is removed and the wound is again washed with water well rinsed
							with soap and then rubbed with fresh butter as an ointment to prevent skin crack.
Albizia schimperiana	T	Bk/L	Hu	Frs/Dr	Ex/Dm	worm infestation	When any wound on the external body of a person is severly infested with worms
Fabaceae							bark and leaves of Albizia species are grinded together and sprinkled on wound.
C'ato(Sh)		Bk	Hu	Frs	Ex/Dm	Acne/head warts	Inner bark is poundedand roasted in fire or hot ash. The hair is then removed from
							the head/cranium to expose the skin attacked with acne. The prepared bark is then
							tied on the exposed skin with clean cloth or plastic bag for four days. After four
							days, the bind is removed and the wound is again washed with water well rinsed
							with soap and then rubbed with fresh butter as an ointment to prevent skin crack.
Alchemilla cryptantha	H	L	Hu	Frs	Orl	Gastritis	Fresh leaf from young shoots of Alchemilla species together with leaf from young
Rosaceae							shoots of Persicaria species pounded together. The jelly liquid extract from
C'onemundo(Sh)							the two ingridients looks like honey and it is taken orallyly. Since the ingridient
							has no any side effects, no need of worrying about dossage.
Alchemilla fischeri	H	L	Hu	Frs	Orl	Gastritis	Fresh leaf from young shoots of Alchemilla species together with leaf from young
Rosaceae							shoots of persicaria species pounded together. The jelly liquid extract from
C'onemundo(Sh)							the two ingridients looks like honey and it is taken orallyly. Since the ingridient
							has no any side effects, no need of worrying about dossage.
Alchemilla kiwuiensis	H	L	Hu	Frs	Orl	Gastritis	Fresh leaf from young shoots of Alchemilla species together with leaf from young
Rosaceae							shoots of Persicaria species pounded together. The jelly liquid extract from
C'ogemando(Sh)							the two ingridients looks like honey and it is taken orallyly. Since the ingridient
							has no any side effects, no need of worrying about dossage.
Allium sativum L.	H	R	Hu	Frs/Dr	Orl	common cold	Root bulb is eaten row alone or together with other spices against "OTESO"
Aliaceae						("OTESO")	"OTESO" is local name for common cold disease
Nache Duk'asho(Sh)		Wp	Hu	Frs	Orl	any disease	Variegated leaves of Coffea arabica, leaf of Ocimum basilicum, whole plant of
						(C'EMO)	Ruta chalepensis, whole plant of Cymbopogon saesius, whole plant of Allium
							sativum, fruits of Coriandrum sativum, whole plant of Foeninculum vulgare,
							leves of Plectranthus barbatus, pounded fruits of Capsicum frutescens and
							pounded fruits of Capsicum annuum are well mixed together and boiled then
							a cup full of the hot ingridien is drunk against any health disorders.
							C'EMO: is a traditional drink by the Sheka ethnic group and it is prepared from a
							mixiture of plant materials as indicated above. In is not only serve as a medicne
							for any health disorders but also a food supplement in their dailly ditches. It is
							believed that when people dailly take "C'EMO"as part of their foodstaff, they
							become more resitant to disease and any health disorders.
							Antidotes: Honey or milk is used against side effects if any.
		WP	B	Frs/Dr	Orl	Stomachache	Alium sativum mixed together with other spices and condiments pounded
							together and eaten along with other foodstaff.
Allophylus abyssinicus	T	Sht	Hu	Frs	Orl	Bloody diarrhea	Young leafy shoots of Lepidotichilia volkensi, Ajuga species, Erythrina brucei
Sapindaceae							and Allophylus abysiinicus are grounded together and prepared into soup. Then
She'o(Sh)							depending on age and sex of individuals: childern- one teaspoon, females and
							elders-1 coffee cup and young adults- 1 glass drunk with honey for 2-3 days.
		Sht	Hu	Frs	Orl	Bloody diarrhea	Young leafy shoots of Allophylus abyssinicus and Rubus steudneri are pounded
							together. A small amount is added into coffee cup little finger strip is used to
							measure dosage. Then is drunk as directed by the traditional healer.
Aloe kefaensis	H	Lx	Hu	Frs	Ex	wound	Liquid from the succulent plant is ooze onto the wound.
Aloaceae	H	Lx	Hu	Frs	Ex	Fire burn	Liquid from the succulent plant is ooze onto the affected part of the body.
Alstonia boonei	T	Lx	Hu	Frs	Orl	Tooth carries	Fresh latex is directly applied to the affected teeth.
Apocyanaceae
T'uro(Sk)
Amaranthus caudatus	H	Fl/L	Hu	Frs/Dr	Orl	Hunger	Flower and leaf are used as famine food during time of sever hunger.
Amaranthaceae		Fl/L	An	Dr	Orl	Diarrhea	Flower is ground into fine powder baked into bread and given to cattle as feed.
Shuri(S)
Amaranthus graecizans	H	L	Hu	Frs	Ex/Na	Headache	Fresh leaf of Amaranthus species together with leaf of Ranunculus multifidus are
Amaranthaceae							mashed together and the smell is inhaled through nostrills.
C'omat'o(Sh)		L	Hu	Frs	Orl	Hunger/Gastritis	The leafy vegetable is used as famine food during the time of emergency and
							extreme hunger. It is a relieve for gastrointestinal problems due to the famine.
Amaranthus hybridus	H	L	Hu	Frs	Ex/Na	Headache	Fresh leaf of Amaranthus species together with leaf of Ranunculus multifidus are
Amaranthaceae							mashed together and the smell is inhaled through nostrills.
C'omat'o(Sh)		L	Hu	Frs	Orl	Hunger/Gastritis	The leafy vegetable is used as famine food during the time of emergency and
							extreme hunger. It is a relieve for gastrointestinal problems due to the famine.
Amaranthus viridis	H	L	Hu	Frs	Ex/Na	Headache	Fresh leaf of Amaranthus species together with leaf of Ranunculus multifidus are
Amaranthaceae							mashed together and the smell is inhaled through nostrills.
C'omat'o(Sh)		L	Hu	Frs	Orl	Hunger/Gastritis	The leafy vegetable is used as famine food during the time of emergency and
							extreme hunger. It is a relieve for gastrointestinal problems due to the famine.
Amaranthus dubius	H	L	Hu	Frs	Ex/Na	Headache	Fresh leaf of Amaranthus species together with leaf of Ranunculus multifidus are
Amaranthaceae							mashed together and the smell is inhaled through nostrills.
C'omat'o(Sh)
Amorphophallus gallaensis	H	R	An	Frs/Dr	Ex	wound	Root rhizome is pounded and applied to wound to eliminate worms. It aslo directly
Araceae							applied to boy warts and tumours by pasting onto it until it disappears.
Shimbit'o(Sh)
Ananas comosus	H	R	Hu	Frs	Orl	Intestinal parasite	Direct eating of the fleshy undrground protects against endoparasites.
Bromeliaceae
Ananaso(Sh)
Anethum graveolens	H	L	Hu	Frs	Orl	Stomach problems	Used as among the ingredients in the preparation of medicines such as C'EMO.
Apiaceae							that used to treat universally a number of health problems.
Geesho(Sh)
Arisaema schimperanum	H	Rh	Hu	Frs	Ex	Tumor	Fresh root is pounded and pasted on the affected part of the body.
Araceae		Rh	Hu	Frs	Ex	Hemorrhoids	Fresh root is pounded and pasted on the affected part of the body.
Shit'o (Sh)
Artemisia absenthium	H	L	Hu	Frs/Dr	Ex/Orl	Stomachache	Leaves together with leaves of Artemisia species, Echnops kebericho, Lepidium
Asteraceae							sativum, Rosmerinus officinalis, Tagetes minuta, Lippia adoensis are mixed
Bok'aro(Sh)							together and used as both medicine and perfume substitute by females.
Artemisia abyssinica	H	Wp	Hu	Frs/Dr	Ex/Orl	Malaria	Leaves of A.abyssinica, A.anuwa, are mixed with seeds of Lepidium sativum
Asteraceae							grinded together and orallyly takan with coffee cup against malaria.
Shukindo(Sh), Bok'aro(Sh)						Typhoid fever	Smell from Artemisia abyssinica is nasally inhaled directly against typhoid.
		L	An	Frs/Dr	Na	Cow disease	Leaf infusion is administered through nosetrills.
		L	Hu	Frs/Dr	Ex/Orl	Allergy	Leaf extract is sniffed through nostrills. Smell from the plant is inhaled.
		L	Hu	Frs/Dr	Ex/Orl	Headache	Leaf extract is sniffed through nostrills. Smell from the plant is inhaled.
		L	Hu	Frs/Dr	Ex	poison/wound	Leaf extract is droped onto the affected part of the body/warts, ulcers.
		L	Hu	Frs/Dr	Na	Typhoid fever	Pounded leaf or any part of the plant is inserted into the nostrills.
		L	An	Frs/Dr	Orl	Cattle diseases	Signs and symptoms: Shivering, deep sleep, dry nose, dry dung, lose of apetite
							Traditiona treatment: Root of Echnops kebericho, fruits of Capsicum species
							whole plant of Artemisia abyssinica, leaf of Typha latifolia, leeaf of Pycnostachys
							species, leaf of Ilex mitis, leaf of Vernonia species, leaf of Pavonia urens are mixed
							together, added to fire and smoked to the animal. Again the same mixiture of the
							plants except Pavonia urens are well pounded together and the liquid extract is
							given to the animal in the form of drink. This relieves the dry stomch and dung.
Artemisia afra	H/S	L	Hu	Frs/Dr	Ex/Na	Headache	Smell from the plant is inhaled through nasal cavity against headache and evel eye.
Asteraceae						Evel eye	Powder from the plant is smoked to the patient against evel eye.
Natilo(Sh)						Stomachache	Leaf infusion is taken gradually in small drops against stomachache
		L	Hu	Frs/Dr	Ex/Orl	Stomachache	Leaves together with leaves of Artemisia species, Echnops kebericho, Lepidium
							sativum, Rosmerinus officinalis, Tagetes minuta, Lippia adoensis are mixed
							together and used as both medicine and perfume substitute by females.
		L	Hu	Frs/Dr	orally	renal problems	Leaf extract is consumed together with dailly diet.
						Hypertension	Leaf extract is consumed together with dailly diet.
						Cardiac problems	Leaf extract is consumed together with dailly diet.
Artemisia annua	H	Wp	Hu	Frs/Dr	Ex/Orl	Malaria	Leaves of A.abyssinica and A.anuwa, are mixed with seeds of Lepidiumsativum
Asteraceae							grinded together and orallyly takan with coffee cup against malaria.
		L	Hu	Frs/Dr	orally	renal problems	Leaf extract is consumed together with dailly diet.
						Hypertension	Leaf extract is consumed together with dailly diet.
						Cardiac problems	Leaf extract is consumed together with dailly diet.
Artemisia schimperi	H	L	Hu	Frs/Dr	Ex/Orl	Stomachache	Leaves together with leaves of Artemisia species, Echnops kebericho, Lepidium
Asteraceae							sativum, Rosmerinus officinalis, Tagetes minuta, Lippia adoensis are mixed
Guro(S)							together and used as both medicine and perfume substitute by females.
		L	Hu	Frs/Dr	orally	renal problems	Leaf extract is consumed together with dailly diet.
						Hypertension	Leaf extract is consumed together with dailly diet.
						Cardiac problems	Leaf extract is consumed together with dailly diet.
Arthropteris monocarpa	H	L	An	Frs/Dr	Orl	Bloating	Leaf together with of Lobelia giberroa are pounded together and given to calves.
		L	An	Frs/Dr	Orl	Diarrhea	Leaf together with of Lobelia giberroa are pounded together and given to calves.
Arundinaria alpina	S/T	R	Hu	Frs/Dr	Ex	ANGETO	Root is finley crushed and tightly tied on the affected part of the body
							"ANGATO" means neck disease, a type of tumour attacking the neck region.
							Signs and symptoms: Swelling spots in the neck region, very hardened in its
							early stage and progressive softenig followed by formation of leisions and
							redish or brownish inflammation of nearby tissues in its latter stages.
		R	Hu	Frs	Ex	Unwanted	The fiberous root of Arundinaria alpina locally known as HOYEC'AMO is inserted
						pregnancy	into the female genital for about five minutes and then removed. Following this
							action, the fetus immediately comes out of the womb and abortion follows.
Asparagus africanus	S	L	Hu	Frs/Dr	Ex	BILIC'E	Pounded fresh leaf or dry powder of the leaf preparation is mixed with butter
Asparagaceae							and pasted on the affected part of the eyelid or the skin.
Yet'ec'ufo(Sh)		R	Hu	Frs/Dr	Or	Stomachache	Mixed with 12 different medicinal plant species roots: Piper species, Brucea,
							Pycnostachyus, Lobelia, Vernonia auriculifera, Carduus, Solanacio manni,
							Hibiscus species, Plantago species, Malva vericilata, and Ranunculus
							multifidus; prepared as soup then drunk every morning empty stomach.
		R	Hu	Frs/Dr	Orl	Common cold	Root together with root of Echnops kebericho, Solanacio gigas, Asparagus,
							Cirsium dender, Hallea rubrostipulata pounded together, boiled and drunk.
		L	Hu	Frs/Dr	Orl	Jaundice	Leveaves of Pittosporum virdiflorum, Dombeya torrida, Carduus leptacanthus,
						(T'INBATO)	Maytenus gracilipse, Rubus steudneri, Cordia africana(bark), and Asparagus
							are pounded together with mortar and pistil, soaked in water, decanted then
							3 glasses per day (morning-1, noon-1 and night-1) drunk.
		R	An	Frs/Dr	Orl	Cow disease	Root is pounded and given to cows.
		Wp	B	Frs/Dr	Ex	Skin problems	Whole plant is well pounded, soaked in water and used as a washing agent to
							the body of the affected human or animal. Powder from the grinded dry material of
							the plant is mixed with fresh butter and used as skin ointment daily on the skin of
							humans or animals.Note that the local/general name for common skin problems
							characterized by blisters & leisions is "SHAJO". It is believed that person who is
							attacked by "SHAJO" due to contact from spider's urine, intoxication and allergy.
		R	Hu	Frs	Orl	Malaria	Root of Ricinus communis, root of Croton macrostachyus, bark of Schefflera
							volkensii, root of Asparagus species are pounded together, squeezed in coffee
							cup and drunk three times a day. Antidote: Dry liver of sheep or any cattle is
							eaten right after the third dossage. Liver should be ready dry ahead of time.
		R	Hu	Frs/Dr	Orl	Back pain	Root of Solanacio gigas, bark of Ekebergia capensis and root of Asparagus
						(spinal pain)	species are pounded together mixed with honey comb and eaten.
Asparagus racemosus	S	L	Hu	Frs/Dr	Ex	BILIC'E	Pounded fresh leaf or dry powder of the leaf preparation is mixed with butter
Asparagaceae							and pasted on the affected part of the eyelid or the skin.
Yet'ec'ufo(Sh)		R	Hu	Frs/Dr	Orl	Common cold	Root together with root of Echnops kebericho, Solanacio gigas, Asparagus,
							Cirsium dender, Hallea rubrostipulata pounded together, boiled and drunk.
		L	Hu	Frs/Dr	Orl	Jaundice	Leveaves of Pittosporum virdiflorum, Dombeya torrida, Carduus leptacanthus,
						(T'INBATO)	Maytenus gracilipse, Rubus steudneri, Cordia africana(bark), and Asparagus
							are pounded together with mortar and pistil, soaked in water, decanted then
							3 glasses per day (morning-1, noon-1 and night-1) drunk.
		R	An	Frs/Dr	Orl	Cow disease	Root is pounded and given to cows.
		Wp	B	Frs/Dr	Ex	Skin problems	Whole plant is well pounded, soaked in water and used as a washing agent to
							the body of the affected human or animal. Powder from the grinded dry material of
							the plant is mixed with fresh butter and used as skin ointment daily on the skin of
							humans or animals.Note that the local/general name for common skin problems
							characterized by blisters & leisions is "SHAJO". It is believed that person who is
							attacked by "SHAJO" due to contact from spider's urine, intoxication and allergy.
		R	Hu	Frs	Orl	Malaria	Root of Ricinus communis, root of Croton macrostachyus, bark of Schefflera
							volkensii, root of Asparagus species are pounded together, squeezed in coffee
							cup and drunk three times a day. Antidote: Dry liver of sheep or any cattle is
							eaten right after the third dossage. Liver should be ready dry ahead of time.
		R	Hu	Frs/Dr	Orl	Back pain	Root of Solanacio gigas, bark of Ekebergia capensis and root of Asparagus
						(spinal pain)	species are pounded together mixed with honey comb and eaten.
Asparagus setaceus	S	L	Hu	Frs/Dr	Ex	BILIC'E	Pounded fresh leaf or dry powder of the leaf preparation is mixed with butter
Asparagaceae							and pasted on the affected part of the eyelid or the skin.
Yet'ec'ufo(Sh)		R	Hu	Frs/Dr	Orl	Common cold	Root together with root of Echnops kebericho, Solanacio gigas, Asparagus,
							Cirsium dender, Hallea rubrostipulata pounded together, boiled and drunk.
		L	Hu	Frs/Dr	Orl	Jaundice	Leveaves of Pittosporum virdiflorum, Dombeya torrida, Carduus leptacanthus,
						(T'INBATO)	Maytenus gracilipse, Rubus steudneri, Cordia africana(bark), and Asparagus
							are pounded together with mortar and pistil, soaked in water, decanted then
							3 glasses per day (morning-1, noon-1 and night-1) drunk.
		R	An	Frs/Dr	Orl	Cow disease	Root is pounded and given to cows.
		Wp	B	Frs/Dr	Ex	Skin problems	Whole plant is well pounded, soaked in water and used as a washing agent to
							the body of the affected human or animal. Powder from the grinded dry material of
							the plant is mixed with fresh butter and used as skin ointment daily on the skin of
							humans or animals.Note that the local/general name for common skin problems
							characterized by blisters & leisions is "SHAJO". It is believed that person who is
							attacked by "SHAJO" due to contact from spider's urine, intoxication & allergy.
		R	Hu	Frs	Orl	Malaria	Root of Ricinus communis, root of Croton macrostachyus, bark of Schefflera
							volkensii, root of Asparagus species are pounded together, squeezed in coffee
							cup and drunk three times a day. Antidote: Dry liver of sheep or any cattle is
							eaten right after the third dossage. Liver should be ready dry ahead of time.
		R	Hu	Frs/Dr	Orl	Back pain	Root of Solanacio gigas, bark of Ekebergia capensis and root of Asparagus
						(spinal pain)	species are pounded together mixed with honey comb and eaten.
Basella alba	Cl	R	B	Frs/Dr	Ex/Orl	Tumour	Root bark is crushed and tied on the affected part of the body
Basellaceae						Heomorrage	Root bark is crushed and tied on the affected part of the body
Amero(Sh)		L		Frs/Dr		Any	Leaf is bioled together with coffee and spices then drunk for various diseases
		L	Hu	Dr	Orl	Antinausa	Soup is prepared from chopped leaf together with seeds of Trachyspermum
							, fresh leaves of Coffee arabica, rhizome of Zingiber boiled well and drunk hot.
							Traditional Use: Soup prepared in the form of the above ingridients is locally
							known as "C'EMO" which is also believed to be good medicine for any health
							disorders and associated problems including common cold.
							Antidotes: Milk or honey is used against side effects if any.
Bersama abyssinica	T/S	Sht	Hu	Frs	Orl	Stomachache	Fresh shoot is directly chewed and the liquid is swallowed as directed by well
Melianthaceae							experienced traditional healer.
Bok'o(Sh)
Bidens ghedoensis	H	L	Hu	Frs	Ex	Ear with pus	Ypung shoot of Lobelia giberroa, Croton macrostachyus and leaf of Bidens
Asteraceae							ghedoensis are mashed together and fresh liquid is dropped into the affected
							ear drop by drop untill the pus disappears.
Bidens pilosa	H	L	Hu	Frs	Ex	Wound	Fresh leaf is mashed between pulms of hands and tied on the wound.
Asteraceae							Fresh leaf extract is rubbed/dropped on the exposed part of wound.
Mat'e (Sh)
Bothriocline schimperi	S	L	Hu	Frs	Orl	Diarrhea	Pounded leaf is drunk with coffee cup once. Dossage may varry based on age
Asteraceae							and sex of the patient. Frequency of administration may also varry accordingly
Shito, k'ak'ayete, Ilbu(Sh)		L	Hu	Frs	Orl	Amoebiasis	Leaf grinded together with leaf of Peponium vogelii, Vernonia amygdalina
							and rhazom of Aframomum corrorima well coocked and eaten.
		L	Hu	Frs	Ex	Ear disease	Leaf of Euphorbia dumalis, young shoot of Vrnonia amygdalina and leaf of
							Bothriocline schipmeri are pounded together and the leaf extract is applied drop
							by drop into the affected ear.
		L	Hu	Frs	Ex	Wound	Leaf extract is applied to the affected part of the body usually legs and toes.
		L	Hu	Frs	Ex	Fire burn	Lleaf infusion is rubbed as first aid for children against fire danger.
Brassica carinata	H	Se	Hu	Dr	Ex/Orl	Fire burn	seed powder is rubbed onto the affected part of the body
Brassicaceae		Se	Hu	Dr	Ex/Orl	Stomachache	Seed powder is stirred in warm wated and a glass of the soup is drunk with salt.
Shokegawuro(Sh)
Brucea antidysenetrica	S	R	Hu	Frs/Dr	Orl	Stomachache	Finely pounded, soaked in water, decanted then drunk with MEAD or TELA
		Bk				Stomachache	Finely pounded, soaked in water, decanted then drunk with MEAD or TELA
							NB: Mead or"TEJI"- in Amharic is also known as "BITABITO" in Shakinono.
		L	An		Ex	Lice	Pounded in mortar with pistil, soaked in water and used to wash the body of
		Fr	An		Ex	SHAJO	the affected animal especially calfs. "SHAJO" is skin disease for animals.
		R	Hu	Frs	Orl	Stomachache	Fresh root together with salt is chewed against stomachache.
		St	Hu	Frs	Orl	Stomachache	Fresh young shoot of Chionanthus mildbraedii together that of Brucea
							antidysentrica are rolled in Ensete ventricosum fiber and chewed.
		L	Hu	Frs/Dr	Orl	Amoebiasis	Little finger strip size of pounded leaf extract is drunk for three consequative days
							Caution: A feeling of heavy thirst appears following medication. The patient
							should avoide drinking water in that case to avoide dilution of the medication.
							Antidotes: Meat should be eaten against the side effects.
		R	Hu	Frs/Dr	Orl	Diarrhea	Pounded root is drunk with honey. When calfs are attacked with lice followed by
		L/Fl/	An	Frs/Dr	Ex	Ectoparasites	sever skin wounds with ulcers and bilisters commonly known as SHAJO, pounded
		Bk	An	Frs/Dr	Ex		plant materials (leaf, root, bark and flowers) is soaked in water and used as a
							washing agent to get ride of the ectoparasites.
		R	An	Frs/Dr	Orl	Bloody diarrhea	Pounded root is mixed with Ethiopian roack salt (AMOLE) and given to cattle.
Caesalpinia decapetala	S	Fr/Se	Hu	Frs/Dr	Orl	Tracoma/vaccine/	Thee seeds of Caesalpinia decapetala are swallowed at a time. This also serves as
							a vaccine against the disease even for three years. For more prevention say ten
							years or more one can swallow ten seeds. Number of seeds is proportional to the
							years of prevention according to the local belief.
Canaria abyssinica	Cl	Lx	Hu	Frs	Orl	Tonsilitis	Latex is applied to the throat drop by drop against tonsilitis.
Campanulaceae
Yemsikare(Sh)
Capsicum annuum	H	Fr	Hu	Frs	Orl	any disease	Variegated leaves of Coffea arabica, leaf of Ocimum basilicum, whole plant of
Solanaceae						(C'EMO)	Ruta chalepensis, whole plant of Cymbopogon saesius, whole plant of Allium
Bare(Sh)							sativum, fruits of Coriandrum sativum, whole plant of Foeninculum vulgare,
							leves of Plectranthus barbatus, pounded fruits of Capsicum frutescens and
							pounded fruits of Capsicum annuum are well mixed together and boiled then
							a cup full of the hot ingridien is drunk against any health disorders.
							C'EMO: is a traditional drink by the Sheka ethnic group and it is prepared from a
							mixiture of plant materials as indicated above. In is not only serve as a medicne
							for any health disorders but also a food supplement in their dailly ditches. It is
							believed that when people dailly take "C'EMO"as part of their foodstaff, they
							become more resitant to disease and any health disorders.
							Antidoes: Milk or honey is used against side effects if any.
		Fr	An	Frs/Dr	Orl	Cattle diseases	Signs and symptoms: Shivering, deep sleep, dry nose, dry dung, lose of apetite
							Traditiona treatment: Root of Echnops kebericho, fruits of Capsicum species
							whole plant of Artemisia abyssinica, leaf of Typha latifolia, leeaf of Pycnostachys
							species, leaf of Ilex mitis, leaf of Vernonia species, leaf of Pavonia urens are mixed
							together, added to fire and smoked to the animal. Again the same mixiture of the
							plants except Pavonia urens are well pounded together and the liquid extract is
							given to the animal in the form of drink. This relieves the dry stomch and dung.
		L	Hu	Frs/Dr	Orl	Paralysis	Bark of Hallea rubrostipulata, leaf of Capsicum frutescens, and leaf of Rothmannia
						(K'ORSO)	urcelliformis are pounded together and a glass of the mixiture is drunk with MEAD
							dossage does not matter and the patient can continou until he relieves. Note that
							in local language, K'ORSO means a type of disease paralysing the leg extremities.
		L	Hu	Frs	Ex	KOSHKOSHE	Fresh leaves of Capsicum species and Colocasia esculenta are mashed together
						(Insect bite)	roasted in fire or hot ash warmed and then tied on the affected part of the body.
							KOSHKOSE is local name for insect bite, possibly a type of coleopteran larvae
							(worm) with redish or redish brown color. Habitat: dust particles, soil, sessile to
							tree trunk. Mode of poisoning: The insect releases venomic discharge from its
							body in the form of sting when one suddenly come in contact with its body.
							Signs and symptoms: It severly attacks mostly fingers and toes by swelling,
							inflamation, itching, fluid filled tissues finally leading to the cutting away of the
							whole part of the attacked organ if not treated properly.
Capsicum frutescens	H	Fr	Hu	Frs	Orl	any disease	Variegated leaves of Coffea arabica, leaf of Ocimum basilicum, whole plant of
Solanacaea						(C'EMO)	Ruta chalepensis, whole plant of Cymbopogon saesius, whole plant of Allium
Bare mit'a(Sh)						(multimedication)	sativum, fruits of Coriandrum sativum, whole plant of Foeninculum vulgare,
							leves of Plectranthus barbatus, pounded fruits of Capsicum frutescens and
							pounded fruits of Capsicum annuum are well mixed together and boiled then
							a cup full of the hot ingridien is drunk against any health disorders.
							C'EMO: is a traditional drink by the Sheka ethnic group and it is prepared from a
							mixiture of plant materials as indicated above. In is not only serve as a medicne
							for any health disorders but also a food supplement in their dailly ditches. It is
							believed that when people dailly take "C'EMO"as part of their foodstaff, they
							become more resitant to disease and any health disorders.
							Antidoes: Milk or honey is used against side effects if any.
		R	An	Frs/Dr	Orl	Cattle diseases	Signs and symptoms: Shivering, deep sleep, dry nose, dry dung, lose of apetite
							Traditiona treatment: Root of Echnops kebericho, fruits of Capsicum species
							whole plant of Artemisia abyssinica, leaf of Typha latifolia, leeaf of Pycnostachys
							species, leaf of Ilex mitis, leaf of Vernonia species, leaf of Pavonia urens are mixed
							together, added to fire and smoked to the animal. Again the same mixiture of the
							plants except Pavonia urens are well pounded together and the liquid extract is
							given to the animal in the form of drink. This relieves the dry stomch and dung.
		L	Hu	Frs	Ex	KOSHKOSHE	Fresh leaves of Capsicum species and Colocasia esculenta are mashed together
							roasted in fire or hot ash warmed and then tied on the affected part of the body.
							KOSHKOSE is local name for insect bite, possibly a type of coleopteran larvae
							(worm) with redish or redish brown color. Habitat: dust particles, soil, sessile to
							tree trunk. Mode of poisoning: The insect releases venomic discharge from its
							body in the form of sting when one suddenly come in contact with its body.
							Signs and symptoms: It severly attacks mostly fingers and toes by swelling,
							inflamation, itching, fluid filled tissues finally leading to the cutting away of the
							whole part of the attacked organ if not treated properly.
Carduus leptacanthus	H	Bk	Hu	Frs/Dr	Orl	Jaundice	Fresh leveaves of Pittosporum virdiflorum, Dombeya torrida, Carduus leptacanthus,
Asteraceae						(T'INBATO)	Maytenus gracilipse, Rubus steudneri, Cordia africana (bark), and Asparagus
Umbalo(Sh)							are pounded together with mortar and pistil, soaked in water, decanted then
							3 glasses per day (morning-1, noon-1 and night-1) drunk.
							Antidote: Boiled/pasturized milk together with red teff bread and ETINO.
							ETINO (Sh), BULLA (Am) is a liquid sequeezed from Ensete ventricosum
							mixitures and it is eaten as porridge in Ethiopian traditional food.
		R	Hu	Frs	Orl	Jaundice	Pounded root extract is drunk with a glass or coffee cup for 3 consequetive days.
						(T'INBATO)
		L	Hu	Frs	Orl	Wound	Leaf extract is applied to the affected part of the body.
		R/L	Hu	Frs	Orl	T'INBATO	Root and leaf of Carduus leptacanthus, bark of Cordia africana, root of Phytolacca
							dodecandra, and bark of Galinerea saxifraga are pounded together, boiled. Based
							on age and sex of individuals, the mixiture is drunk measured with glass, coffee
							cup or finger strip size. Fresh milk is used as an antidote against severe side effect
Caylusea abyssinica	H	L	Hu	Frs	Orl	Gastritis	Well coocked rouphage is eaten with dailly food just as cabbege. It is also wild
Resedaceae							edible plant serving as cabbege substitute during time of poverty/hunger.
Aracho(Sh)
Celosia schweinfurthiana	H	WP	Hu	Frs	Orl	Taeniasis	The whole plant is eaten raw/chewed and swallowed to expel the parasite
Amaranthaceae		L	Hu	Frs/Dr	Orl	Taeniasis	Leaf of Celosia schweinfurthiana together with roasted seeds of Horrdeum vulgare
Amasilo(Or), Yembrasho(Sh)							or dry bread of Ensete ventricosum mixed with Cupsicum species powder and salt
							and eaten as food to expell the whole parasitmia.
		L	Hu	Frs/Dr	Orl	Taeniasis	Fresh leaf is eaten just as cabbege to kill and expell the parasite.
Celtis africana	T	WP	Hu	Frs/Dr	Ex	Typhoid fever	Smoke from any part of the plant is fumigated to the patient. The smoke is
Ulmaceae							also used to sterilize the whole living room (house) inorder to eliminate the
Shitaro(Sh)							spread of the disease during typhoid fever outbreak in villages surroundigs.
Centella asiatica	H	L	Hu	Frs	Ex	Wound/warts	Fresh leaf is mashed and the liquid extract is dropped onto the affected body.
Apiaceae	H	L	Hu	Frs	Ex	Hemorrhoids	Fresh leaf is mashed and the liquid extract is dropped onto the affected body.
Angato (Sh)
Chionanthus mildbraedii	S/T	St	Hu	Frs	Orl	Stomachache	Fresh young shoot of Chionanthus mildbraedii together that of Brucea
Oleaeceae							antidysentrica are rolled in Ensete ventricosum fiber and chewed.
Shigawo (Sh)
Cirsium dender	H	R	Hu	Frs/Dr	Orl	Common cold	Root together with root of Echnops kebericho, Solanacio gigas, Asparagus,
Asteraceae							Cirsium dender, Hallea rubrostipulata pounded together, boiled and drunk.
Daji umba'o(Sh)		L/R	Hu	Frs/Dr	Orl	Jaundice	Leveaves of Pittosporum virdiflorum, Dombeya torrida, Carduus leptacanthus,
						(T'INBATO)	Maytenus gracilipse, Rubus steudneri, Cordia africana (bark), and Asparagus
							are pounded together with mortar and pistil, soaked in water, decanted then
							3 glasses per day (morning-1, noon-1 and night-1) drunk.
		L	Hu	Frs	Ex	Wound	Leaf extract is applied to the affected part of the body.
		R	Hu	Frs	Ex	swelling	Fresh root together with fresh root of Cirsium ender are chewed with salt and
							swallowed then the swelling disappears immediately.
Citrus limon	S/T	Fr	Hu	Frs	Ex	Ring worm	Fruit extract is mixed with latex from young shoot of Croton macrostachyus and
Rutaceae							rubbed onto the affected part of the body.
		Fr	Hu	Frs	Ex	Dandruff	Fruit extract is mixed with ripe fruit of Persea americana and used as hair cosmotic.
Clausena anisata	S	St	Hu	Frs/Dr	Ex	Tooth carries	Stem is used as toothpick to prevent tooth carries.
Myrsinaceae		Wp	B	Frs	Ex	cocroachs	Cocroach infestation at chesters chiken in the home is treated by chopping
Ermic'o(Sh)							the whole plant soaking in water and sprinkling both on the chicken itself
							as well as all around in the home to totally eliminate the insect pests.
		L	Hu	Frs/Dr	Ex	common cold	Leaf or inner bark of Croton together with leaves of Pycnostachys abyssinica,
						Thyphoid fever	Pycnostachys eminii, Pycnostachys meyeri, Clausena anisata and Dombeya
							torrida are usted as steam treatment after boiling together. The warm liquid from
							the boiled mixiture is also sprayed on the body of the patient.
		St	Hu	Frs/Dr	Ex	Gingivities	Stem is chewde or used as toothpick against any oropharyngeal problems.
Clematis hirsuta	Cl	L	Hu	Frs	Er	Earache	Fresh leaf together with fresh leaf of Maytenus obsecura are mashed between
Ranunculaceae							pulms, roled with clean cloth and put on the affected ear after releasing the
Shego(Sh)							liquid part out. Care must be taken not to insert the liquid drops into the inner
							as it may severly harm and lead to deafness. Only in the form of smell should
							the mash be kept on the outer ear. Nothing shoul be inserted into inside.
							Such treatment is especially for ear disease with pus (abscess).
		L	Hu	Frs/Dr	Orl	Amoebiasis	Leaf of Lobelia giberroa together with leaves of Clematis species grinded
							together. Water concoction of the mixiture is measured with finger strips of
							little finger and drunk with honey. Care must be taken about dossage.
		L	Hu	Frs/Dr	Ex/Na	Nose infection	Pounded leaf is mixed with fresh butter and gently rubbed on the infected nose.
							Nose infection is usually either sinusitis (infection that occurs when the nasal
							cavities become swollen and inflatted due to viral, fungal or bacterial infection)
							or staph infection (an infection from Staphylococcus bacteria that usually affect
							the skin particularlty the nose or the inside of the nose)
Clematis longicauda	Cl	L	Hu	Frs	Er	Earache	Fresh leaf together with fresh leaf of Maytenus obsecura are mashed between
Ranunculaceae							pulms, roled with clean cloth and put on the affected ear after releasing the
Shego(Sh)							liquid part out. Care must be taken not to insert the liquid drops into the inner
							as it may severly harm and lead to deafness. Only in the form of smell should
							the mash be kept on the outer ear. Nothing shoul be inserted into inside.
							Such treatment is especially for ear disease with pus (abscess).
		L	Hu	Frs/Dr	Orl	Amoebiasis	Leaf of Lobelia giberroa together with leaves of Clematis species ground
							together. Water concoction of the mixiture is measured with finger strips of
							little finger and drunk with honey. Care must be taken about dossage.
		L	Hu	Frs/Dr	Ex/Na	Nose infection	Pounded leaf is mixed with fresh butter and gently rubbed on the infected nose.
							Nose infection is usually either sinusitis (infection that occurs when the nasal
							cavities become swollen and inflatted due to viral, fungal or bacterial infection)
							or staph infection (an infection from Staphylococcus bacteria that usually affect
							the skin particularlty the nose or the inside of the nose)
Clematis simensis	Cl	L	Hu	Frs	Er	Earache	Fresh leaf together with fresh leaf of Maytenus obsecura are mashed between
Ranunculaceae							pulms, roled with clean cloth and put on the affected ear after releasing the
Shego(Sh)							liquid part out. Care must be taken not to insert the liquid drops into the inner
							as it may severly harm and lead to deafness. Only in the form of smell should
							the mash be kept on the outer ear. Nothing shoul be inserted into inside.
							Such treatment is especially for ear disease with pus (abscess).
		L	Hu	Frs/Dr	Orl	Amoebiasis	Leaf of Lobelia giberroa together with leaves of Clematis species grinded
							together. Water concoction of the mixiture is measured with finger strips of
							little finger and drunk with honey. Care must be taken about dossage.
		L	Hu	Frs/Dr	Ex/Na	Nose infection	Pounded leaf is mixed with fresh butter and gently rubbed on the infected nose.
							Nose infection is usually either sinusitis (infection that occurs when the nasal
							cavities become swollen and inflatted due to viral, fungal or bacterial infection)
							or staph infection (an infection from Staphylococcus bacteria that usually affect
							the skin particularlty the nose or the inside of the nose)
Clerodendrum myricoides	S	R	Hu	Frs	Orl	Rabies	Root is well pounded and and drunk with milk as antidote.
Lamiaceae		L	Hu	Frs	Ex	Ecezema/Acne	Pounded leaf extract is mixed with butter and carefully rubbed on the body.
Agio(Sh)		R/L	Hu	Frs	Orl	Typhoide	Pounded fresh leaf and root extract is drunk with honey, MEAD or TELLA.
Clerodendrum umbellatum	S	R	Hu	Frs	Orl	Rabies	Root is well pounded and and drunk with milk as antidote.
Lamiaceae		L	Hu	Frs	Ex	Ecezema/Acne	Pounded leaf extract is mixed with butter and carefully rubbed on the body.
Agio(Sh)		R/L	Hu	Frs	Orl	Typhoide	Pounded leaf and root extract is drunk with honey, MEAD or TELLA.
Coffea arabica	S	Fr	Hu	Dr	Orl	Amoebiasis	Roasted fruit or seeds are pounded and the powder is added to yogurt
Rubiaceae							and drunk against amoebic dysentry.
Buno(Sh)		L	Hu	Dr	Orl	Antinausa	Soup is prepared from chopped leaf together with seeds of Trachyspermum
							, fresh leaves of Basella alba, rhizome of Zingiber boiled well and drunk hot.
							Traditional Use: Soup prepared in the form of the above ingridients is locally
							known as "C'EMO" which is also believed to be good medicine for any health
							disorders and associated problems including common cold.
							Antidote: Boiled/pasturized milk together with red teff bread and ETINO.
		Se	Hu	Dr	Orl	Bloody diarrhea	Roated seeds are grinded mixed with honey and four spoonful taken at a time.
		L	Hu	Frs	Orl	any disease	Variegated leaves of Coffea arabica, leaf of Ocimum basilicum, whole plant of
						(C'EMO)	Ruta chalepensis, whole plant of Cymbopogon saesius, whole plant of Allium
							sativum, fruits of Coriandrum sativum, whole plant of Foeninculum vulgare,
							leves of Plectranthus barbatus, pounded fruits of Capsicum frutescens and
							pounded fruits of Capsicum annuum are well mixed together and boiled then
							a cup full of the hot ingridien is drunk against any health disorders.
							C'EMO: is a traditional drink by the Sheka ethnic group and it is prepared from a
							mixiture of plant materials as indicated above. In is not only serve as a medicne
							for any health disorders but also a food supplement in their dailly ditches. It is
							believed that when people dailly take "C'EMO"as part of their foodstaff, they
							become more resitant to disease and any health disorders.
							Antidote: Milk or honey is used against side effects if any.
		L	Hu	Frs	Ex	Fire burn	Fresh leaf of Coffea arabica is chewed and spited on the affected body.
Colocasia esculenta	H	L	Hu	Frs	Ex	KOSHKOSHE	Fresh leaves of Capsicum species and Colocasia esculenta are mashed together
Araceae							roasted in fire or hot ash warmed and then tied on the affected part of the body.
K'idewamo(Sh)							KOSHKOSE is local name for insect bite, possibly a type of coleopteran larvae
							(worm) with redish or redish brown color. Habitat: dust particles, soil, sessile to
							tree trunk. Mode of poisoning: The insect releases venomic discharge from its
							body in the form of sting when one suddenly come in contact with its body.
							Signs and symptoms: It severly attacks mostly fingers and toes by swelling,
							inflamation, itching, fluid filled tissues finally leading to the cutting away of the
							whole part of the attacked organ if not treated properly.
Combretum paniculatum	Cl	St	Hu	Frs	Ex	Eye disease	Fresh stem is cut and breathe pressure from the mouth is used to push out the
Combretaceae							liquid exudate from the plant which eventually used as an eye drop.
Bergo(Sh)
Conyza pyrrhopappa	H	L	Hu	Frs	Ex	Headache	Fresh leaf is heated on fire and kept on the head/cranium of the patient then put in
							a liter of water and kept under mattress over night. Smell from the ingridient is also
							serve as medicine. Finally, the ingridient is discarded as waste early in the morning
		L	Hu	Frs	Ex	Toothache	Fresh leaf together with fresh butter is mixed. Ceramic Kettle (Coffee boiler) is
							broken from the bottom (seat removed mechanically) and hot iron (axe) is pasted
							with mixiture form Conyza leaf and butter then put under the broken part of the
							kettle. The narrow bottle neck of the kettle is come in contact with the patient's
							mouth, steam from the paste is sucked onto the affected teath as steam tretment
		L	Hu	Frs	Orl	Bloody diarrhea	Leaf of Conyza species together with leaf and root of Eragrostis botryodes and
							Sporobolus africanus are mashed together and little finger size of the extract is
							drunk with coffee cup.
		L	Hu	Frs	Ex	YOGO (Night evil)	Leaf is socked in water and used as a washing agent to the body of the patient.
							Note: YOGO locally, is to mean hypersensitivity to night goout. When a person
							go out side during night time, there are cuases when he/she is severly sick.
							Signs and symptoms: Severe headache followed by lose of balance to the body.
Conyza sumatrensis	H	L	Hu	Frs	Ex	Headache	Fresh leaf is heated on fire and kept on the head/cranium of the patient then put in
							a liter of water and kept under mattress over night. Smell from the ingridient is also
							serve as medicine. Finally, the ingridient is discarded as waste early in the morning
		L	Hu	rs	Ex	Toothache	Fresh leaf together with fresh butter is mixed. Ceramic Kettle (Coffee boiler) is
							broken from the bottom (seat removed mechanically) and hot iron (axe) is pasted
							with mixiture form Conyza leaf and butter then put under the broken part of the
							kettle. The narrow bottle neck of the kettle is come in contact with the patient's
							mouth, steam from the paste is sucked onto the affected teath as steam tretment
		L	Hu	Frs	Orl	Bloody	Leaf of Conyza species together with leaf and root of Eragrostis botryodes and
						diarrhea	Sporobolus africanus are mashed together and little finger size of the extract is
							drunk with coffee cup.
Cordia africana	T	Bk	Hu	Frs/Dr	Orl	Jaundice	Leveaves of Pittosporum virdiflorum, Dombeya torrida, Carduus leptacanthus,
Boraginaceae						(T'INBATO)	Maytenus gracilipse, Rubus steudneri, Cordia africana (bark), and Asparagus
Di'o(Sh)							are pounded together with mortar and pistil, soaked in water, decanted then
							3 glasses per day (morning-1, noon-1 and night-1) drunk.
							Antidote: Boiled/pasturized milk together with red teff bread and ETINO.
							ETINO (Sh), BULLA (Am) is a liquid sequeezed from Ensete ventricosum
							mixitures and it is eaten as porridge in Ethiopian traditional food.
		Bk	Hu	Frs	Orl	T'INBATO	Root and leaf of Carduus leptacanthus, bark of Cordia africana, root of Phytolacca
							dodecandra, and bark of Galinerea saxifraga are pounded together, boiled. Based
							on age and sex of individuals, the mixiture is drunk measured with glass, coffee
							cup or finger strip size. Fresh milk is used as an antidote against severe side effect
Coriandrum sativum	H	Fr	Hu	Frs	Orl	any disease	Variegated leaves of Coffea arabica, leaf of Ocimum basilicum, whole plant of
Apiaceae						(C'EMO)	Ruta chalepensis, whole plant of Cymbopogon saesius, whole plant of Allium
Debo(Sh), Dinbilal(Am)							sativum, fruits of Coriandrum sativum, whole plant of Foeninculum vulgare,
							leves of Plectranthus barbatus, pounded fruits of Capsicum frutescens and
							pounded fruits of Capsicum annuum are well mixed together and boiled then
							a cup full of the hot ingridien is drunk against any health disorders.
							C'EMO: is a traditional drink by the Sheka ethnic group and it is prepared from a
							mixiture of plant materials as indicated above. In is not only serve as a medicne
							for any health disorders but also a food supplement in their dailly ditches. It is
							believed that when people dailly take "C'EMO"as part of their foodstaff, they
							become more resitant to disease and any health disorders.
							Antidots: Milk or honey is used agains side effects if any.
Crassocephallum crepidioides	H	L/Fl	Hu	Frs	Ex/Orl	MICHATO	Fresh leaf and flower is chopped/crushed between pulms and and taken either
Asteraceae							orally, Nasal or externally rubbed on the affected parts of the body. It is also
Mandilo(Sh), Yabegawi(Sh)							mixed with Ensete ventricosum dough as yeast substitute for baking.
Crassocephalum rubens	H	L/Fl	Hu	Frs	Ex/Orl	MICHATO	Fresh leaf andflower is chopped/crushed between pulms and and taken either
Asteraceae							orally, Nasal or externally rubbed on the affected parts of the body. It is also
Mandilo(Sh), Yabegawi(Sh)							mixed with Ensete ventricosum dough as yeast substitute for baking.
Crotalaria rosenii	H/S	L	Hu	Frs	Ex/Orl	Snake poison	Fresh leaf is finely crushed and the liquid part is sprayed on the body of the
Fabaceae							body of the patient. Very small dosage (size of small finger strip) can also be
							taken orallyly if the patient is believed strong enough to resist the side effects.
							Othrewise external application is enough to cure the poisoning.
							Signs and symptoms of the poisoning: "DINGARO" is a type of snake
							known for releasing its venom to the patient through breathe rather than bite.
							When a person is poisoned this way, body of the patient swells followed by
							local scleriosis of the epiderms, irritation and skin burn feeling disconfort.
Croton macrostachyus	T	WP	B	Fr/Dr	Ex/Orl	Fungal	Latex from ypung shoot (bud) is sequeezed onto the affected body.
Euphorbiaceae		WP	B	Fr/Dr	Ex/Orl	Stomachache	Inner bark is finely powdered soaked in water, sequized with clean cloth
Shomo(Sh)							mixed with salt and drunk together with "AREKE" or dry mead "TEJI". When
							a jelly fatty material is expelled in the form of diarrhea, the patient is cured.
		Bk	Hu	Frs/Dr	Orl	Ascariasis	Bark is pounded soaked in water and drunk alone against the parasite.
		L	Hu	Frs	Na	Headache	Fresh leaf is mashed between pulms and placed in noistrils for smelling.
		L	Hu	Frsh	Ex	wound	Liqid from young shoot is added drop by drop on the affected body.
		L	Hu	Frs	Orl	Ascariasis	Liqid from young shoot iscolleted and taken empty stomach early in the
							morning for one day.Dossage: Finger strip of litle finger is used to measure.
		L	An	Frs/Dr	Orl	Diarrhea	Leaf is pounded in mortar finely and prepared int animal feed and given.
		Lx	Hu	Frs	Ex	wound	Latex from young shoot is applied to the affected body drop by drop.
		L	Hu	Frs/Dr	Orl	Parasites	Leaf is finely pounded, mixed with water, decanted and measured with finger
							strip of litle finger and drunk to expel intestinal parasites.
		L	Hu	Frs/Dr	Orl	Jaundice	Jaundice locally known as "T'INBATO" : Leaf of Croton together withleaf of
							Phytolacca dodecandra are pounded together roled and put in fire warmth
							the warm material externally kept on the affected organs of the patient.
		Lx	Hu	Frs	Ex	wound	Latex from youn buds or resin from stem bark together with that of Vangueria
							madagascariensis applied to wound.
		L	Hu	Frs	Ex	Tinea versicolor	Liquid from the young shoot is squeezed and rubbed onto the affected skin.
						(Fungal)	Fresh pancrease of cattle also rubbed on the affected part of the body.
		L/Bk	Hu	Frs/Dr	Ex	common cold	Leaf or inner bark of Croton together with leaves of Pycnostachys abyssinica,
						Thyphoid fever	Pycnostachys eminii, Pycnostachys meyeri, Clausena anisata and Dombeya
							torrida are usted as steam treatment after boiling together. The warm liquid from
							the boiled mixiture is also sprayed on the body of the patient.
		L	Hu	Frs	Ex	Tuberculosis	Leaf extract is applied to the affected organ drop by drop using traditional
							capillary tube made from thin stems of Guizotia species or Arundinaria alpina.
		L	Hu	Frs	Ex	Bone cancer	Leaf extract is applied to the affected bone by sprinkling/spray using traditional
							capillary tube made from thin stems of Guizotia species or Arundinaria alpina.
							Application: The contents in the tube should be pushed strongly to the bone
							using difusive puff pressure from the mouth.
		L	Hu	Frs/Dr	Orl	Ascariasis	Leaf together with leaf of Cucurbita pepo are pounded together mixed with
							red teff porridge and eaten
		L/Bk	Hu	Frs/Dr	Orl	Stomachache	Leaf and bark are pounded together and eaten with soup. Or red tef bread.
		L	Hu	Frs/Dr	Ex	Typhoid fever	Smoke from the leaf is used as a vaccine against typhoid fever.
		L	Hu	Frs/Dr	Orl	Ascariasis	Grinded into fine powder and eaten together with dailly food or drunk with MEAD.
		L/Sht	An	Frs	Orl	Diarrhea	Plant materials from Pycnostachys abyssinica, Croton macrostachys and Justicia
							schimperiana are pounded together and given to cattle as feed or drink.
		Sht	Hu	Frs	Ex	Earache(any)	Ypung shoot of Lobelia giberroa and Croton macrostachyus are mashed together
							and fresh liquid is used as ear drop and the solid materia is put in the ear hole.
		L	Hu	Frs	Ex	Ear with pus	Ypung shoot of Lobelia giberroa, Croton macrostachyus and leaf of Bidens
							ghedoensis are mashed together and fresh liquid is dropped into the affected
							ear drop by drop untill the pus disappears.
		Sht	Hu	Frs	Ex	KOSHKOSHE	Young shoot of Ricinus communis, leaf of Peperromia retusa and leaf of Croton
							macrostachyus are pounded together bind/rolled with fresh leaf put in fire or hot
							ash then after few minutes it is taken out and put on the affected part of the body
							usually fingers and toes. Then the pain relieves.
		L	Hu	Frs	Ex	Thyphoid fever	Leaf of Pycnostachys abyssinica, Pycostachys meyeri and Pycnostachys eminii
							Croton macrostachyus and Momordica foetida are heated together of fire and
							smoke from the ingridient serves as fumigant to the hoestead to repel the diseases.
		L/St	Hu	Frs/Dr	Ex	Typhoid fever	Steam treatment form leaf and splited wood serve as both medicine and vaccine
							for typhoide fever. It is believed that fumigating the homestead eliminates the
							spread of the disease from patients to health individuals.
		L	Hu	Frs/Dr	Orl	Ascariasis	Leaf of Croton macrostachyus and bark of Vangueria madagascariensis are boiled
							with meat soup and eaten Ensete ventricosum bread (K'OC'O). The mixiture is also
							prepare in the form of porridge and eaten together with K'OC'O as food.
		R	Hu	Frs	Orl	Malaria	Root of Ricinus communis, root of Croton macrostachyus, bark of Scheflera
							volkensii, root of Asparagus species are pounded together, squeezed in coffee
							cup and drunk three times a day. Antidote: Dry liver of sheep or any cattle is
							eaten right after the third dossage. Liver should be ready dry ahead of time.
		R	Hu	Frs	Orl	Tumor	Root of Phytolacca dodecandra and root of Croton macrostachyus are pounded
							together and litle finger strip size of the mixiture is drunk. Antidote: Frsh milk
							should be drunk as antidote to prevent severe side effects.
Cucumis dipsaceus	Cl	Fr	Hu	Frs	Ex	Dandruff	Fresh fruit sis roasted in fire or hot ash and the inner jelly liqud of the inner part
Cucurbitaceae							of the fruit is used as ontiment on the scalp until the fungal infection disappears.
Gatto(Sh)		Fr	An	Frs	Orl	Endoparasites	Fruit is roasted into fire or hot ash followed by cooling. Then split the scale to
							expose the inner seeds. The roasted seeds within scales are given to calfs for
							nine consequetive days against gastrointestinal worms. Not for other animals.
		L	Hu	Dr	Ex	Acne/head warts	Dry leaf is burnt and the ash is mixed with Allium sativum pounded together and
							rubbed on the wound for four consquetive days.
Cucumis ficifolius	Cl	R	Hu	Frs/Dr	Orl	Hypertension	Finger strip size of the root is pounded, soaked in water, decanted and then
Cucurbitaceae							mixed with honney and drunk.
Holoto (Or)
Cucurbita pepo	Cl	Fr	Hu	Frs/Dr	Orl	Ascariasis	Dirct consuption of the fruit kills and expels Ascaris and related parasites.
Cucurbitaceae		Fr/L				Endoparasites	Both the leaf and the fruit consumed as dailly food against gastrointestinal
Buto(Sh)							parasites. Traditional application: Frequent use of Cucurbita pepo in dailly food
							staff is believed to keep the whole amily free of intestinal parasite infection.
		L	Hu	Frs/Dr	Orl	Ascariasis	Leaf together with leaf of Croton macrostachyus are pounded together mixed with
							red teff porridge and eaten
Curcuma domestica	H	Rh	Hu	Frs/Dr	Orl	any disease	Used as an ingridient in the preparation of C'EMO against any health problem.
Zingeberaceae							Rhzome of Curcuma domestica, Zingeber officinale together with other spices
							are used in the preparation of antinausa or sneezing.
Cyathea manniana	T	L	Hu	Frs	Orl	unwanted pregnancy	Youn shoot area of the leaf is pounded and a coffee cup size of the extract is
Cyatheaceae							drunk carefully. Caution since it may be dangerous and life threatening, care must
Sisino(Sh)							be taken and in case of sever symptoms, milk must be drunk as antidote.
Cyathula cylindrica	H	L	Hu	Frs	Ex/Orl	SHAJO	Fresh leaf of Cythula species is mashed, squeezed, mixed with fresh butter and
Amaranthaceae							used as an ointment on the affected skin. The liquid extract of the preparation is
Begegec'o(Sh)							measured with little finger strip size of the little finger and drunk alone.
							SHAJO is a local name for a type of skin disorder due to spider poisoning either
							by biting or urinating on the body of the patient. Signs and symptoms: Skin rush
							with severe inflamation, itching followed by acnes and planar warsts filled with
							leisions which finally lead to sever wound of the epidermis and dermis.
Cyathula polycephala	H	L	Hu	Frs	Ex/Orl	SHAJO	Fresh leaf of Cythula species is mashed, squeezed, mixed with fresh butter and
Amaranthaceae							used as an ointment on the affected skin. The liquid extract of the preparation is
Begegec'o(Sh)							measured with little finger strip size of the little finger and drunk alone.
							SHAJO is a local name for a type of skin disorder due to spider poisoning either
							by biting or urinating on the body of the patient. Signs and symptoms: Skin rush
							with severe inflamation, itching followed by acnes and planar warsts filled with
							leisions which finally lead to sever wound of the epidermis and dermis.
Cyathula uncinulata	H	L	Hu	Frs	Ex/Orl	SHAJO	Fresh leaf of Cythula species is mashed, squeezed, mixed with fresh butter and
Amaranthaceae							used as an ointment on the affected skin. The liquid extract of the preparation is
Begegec'o(Sh)							measured with little finger strip size of the little finger and drunk alone.
							SHAJO is a local name for a type of skin disorder due to spider poisoning either
							by biting or urinating on the body of the patient. Signs and symptoms: Skin rush
							with severe inflamation, itching followed by acnes and planar warsts filled with
							leisions which finally lead to sever wound of the epidermis and dermis.
Cymbopogon saesius		Wp	Hu	Frs	Orl	any disease	Variegated leaves of Coffea arabica, leaf of Ocimum basilicum, whole plant of
						(C'EMO)	Ruta chalepensis, whole plant of Cymbopogon saesius, whole plant of Allium
							sativum, fruits of Coriandrum sativum, whole plant of Foeninculum vulgare,
							leves of Plectranthus barbatus, pounded fruits of Capsicum frutescens and
							pounded fruits of Capsicum annuum are well mixed together and boiled then
							a cup full of the hot ingridien is drunk against any health disorders.
							C'EMO: is a traditional drink by the Sheka ethnic group and it is prepared from a
							mixiture of plant materials as indicated above. In is not only serve as a medicne
							for any health disorders but also a food supplement in their dailly ditches. It is
							believed that when people dailly take "C'EMO"as part of their foodstaff, they
							become more resitant to disease and any health disorders.
							Antidots: Milk or honey is used agains side effects if any.
Cynodon dactylon	H	Wp	An	Frs	Ex	Eye diseases	Fresh plant is chewed and spited into the eye of the affected animal.
Poaceae
Nedo (Sh)
Cynoglossum amplifolium	H	L	Hu	Frs	Ex/Na	MICHATO	Leaf mashed between pulm, liquid squeezed and applied Tto clean and dry skin
Boraginaceae							against cutanous scleriosis
MICHATO					Ex	BILIC'E	2-3 Drops from leaf infusion are applied to treat BILI'CE, a pusy spot on the
							eyelids with cutanous inflamation on the eye and its surrounding.
		L	Hu	Frs	Ex	Hypersensitivity	Leaf extract is sprayed/rubbed on the the affected part of the body.
		L	Hu	Frs	Ex	Sun burn	Leaf infusion is sniffeded through nostrills as a cure against allergic reactions
							due tosun burn and consuption of spicy foods in direct light itensity.
Cynoglossum coeruleum	H	L	Hu	Frs	Ex/Na	MICHATO	Fresh leaf mashed between pulm, liquid squeezed and applied to clean dry skin
Boraginaceae							against cutanous scleriosi
MICHATO(Sh), C'ek'o(Sh)					Ex	BILIC'E	2-3 Drops from leaf infusion are applied to treat BILI'CE, a pusy spot on the
							eyelids with cutanous inflamation on the eye and its surrounding.
		R	Hu	Frs	Ex/Orl	wound	When part of a body is suddenly cut with sword blade ("GEJERA"), leaf is
							finely mashed between hand pulms and the liquid is squeezed onto the
							wound. "GEJERA" or sword is a type of farm instrument as well as
							traditional weapon known for its multipurpose function in the study area.
		Bk	Hu	Frs	Orl	New borns	Inner rootbark is carefully peeled, pounded finely with mortar and pistle and
							finger strip size of the liquid is given to the newborn infant with fresh butter.
							CUATION: The butter used should not be matured(the one stored for several
							days or weeaks) as it is believed to harm the heart of the infant.
							Traditional medical appilication: The preparation used in this way is believed
							to clean the waste materials left in the upper resparatory system of the infant
							during delivery or birth. Similar application also works for the mothers.
		L	Hu	Frs	Ex	Hypersensitivity	Leaf extract is sprayed/rubbed on the the affected part of the body.
		L	Hu	Frs	Ex	Sun burn	Leaf infusion is sniffeded through nostrills as a cure against allergic reactions
							due to sun burn and consuption of spicy foods in direct light itensity.
Cynoglossum lanceolatum	H	L	Hu	Frs	Ex/Na	MICHATO	Fresh leaf mashed between pulm, liquid squeezed and applied to clean dry skin
Boraginaceae							against cutanous scleriosis
MICHATO					Ex	BILIC'E	2-3 Drops from leaf infusion are applied to treat BILI'CE, a pusy spot on the
							eyelids with cutanous inflamation on the eye and its surrounding.
		L	Hu	Frs	Ex	Hypersensitivity	Fresh leaf extract is sprayed/rubbed on the the affected part of the body.
		L	Hu	Frs	Ex	Sun burn	Leaf infusion is sniffeded through nostrills as a cure against allergic reactions
							due to sun burn and consuption of spicy foods in direct light itensity.
Cyphostema adenocaule	Cl	Sht	Hu	Frs	Ex	Body warts	Fresh shoot is pounded, roled with leaf and kept in fire or ash for few minutes.
Vitaceae							The warm preparation is roled with clean cloth and tied on the wart.
C'ec'enimunde(Sh)		Sht/L	Hu	Frs	Orl	Horse disease	Young shoot and leaf is pounded, mixed with salt and given to horse as feed.
Cyphostema dembianense	Cl	Sht	Hu	Frs	Ex	Body warts	Fresh shoot is pounded, roled with leaf and kept in fire or ash for few minutes.
Vitaceae							The warm preparation is roled with clean cloth and tied on the wart.
C'ec'enimunde(Sh)		Sht/L	Hu	Frs	Orl	Horse disease	Young shoot and leaf is pounded, mixed with salt and given to horse as feed.
Datura stramonium	H	L	An	Frs	Ex	worm infestation	When cattle wound is severely infested with worms, fresh leaf is pounded and
Solanaceae							pasted onto the wound. It also used as prevention and treatment if applied
Nafnifo (Sh)							ahead of time before the wound develops worms and extreme leisions.
						Toothache	Seeds are mixed with butter and heat on fire and the smoke is suked with tube.
Deinbollia kilimandscharica	S/T	L	An	Frs/Dr	Orl	Stomachache	Pounded, soaked in water given to cows as drink and fodder
Sapindaceae
K'sso(Sh)
Dicranopteris linearis	H	Sht	Hu	Frs	Orl	Toothache	Young shoot is directly chewed.
Gleicheniaceae		Rh	Hu	Frs	Orl	Toothache	Fresh rhzome is roasted in fire or hot ash and chewed gently.
Oko(Sh)
Dicrocephala integrifolia	H	L	Hu	Frs	Ex	Warts/wound	Frsh leaf is pounded and tied onto the affected part of the body.
Asteraceae
Dioscorea alata	Cl	L	Hu	Frs	Orl	Tonsilitis	Young shoots from leaf Maytenus species, Pycnostachys species and Dioscorea
Dioscoraceae							alata are pounded together and and the liquid is drunk.
Oc'ino(Sh), Ancote(Or)
Dombeya torrida	T	L	Hu	Frs/Dr	Orl	Jaundice	Leveaves of Pittosporum virdiflorum, Dombeya torrida, Carduus leptacanthus,
Sterculiaceae						(T'INBATO)	Maytenus gracilipse, Rubus steudneri, Cordia africana(bark), and Asparagus
Buaro(Sh)							are pounded together with mortar and pistil, soaked in water, decanted then
							3 glasses per day (morning-1, noon-1 and night-1) drunk.
		R	Hu	Frs/Dr	Ex	Snake poison	Roots of Dombeya torrida, Galinerea saxifraga, Setaria megaphyla,
							Stephania abyssinica, Echnops kebericho are pounded together and the mix
							is rubbed on the body of the patient. This works only if the intensity of poison
							ing is by breathe rather than biting by "FUSHO" or snake.
							"FUSHO": A type of snake that release pousonous breathe as defense.
		L	Hu	Frs/Dr	Ex	common cold	Leaf or inner bark of Croton together with leaves of Pycnostachys abyssinica,
						Thyphoid fever	Pycnostachys eminii, Pycnostachys meyeri, Clausena anisata and Dombeya
							torrida are usted as steam treatment after boiling together. The warm liquid from
							the boiled mixiture is also sprayed on the body of the patient.
		Sht	Hu	Frs	Ex	Snake poison	Young shoot is pounded and sprayed on the body of the patient.
		Sht/R	Hu	Frs/Dr	Ex	Snake poison	Root of Setaria megaphylla together with young shoot of Dombeya torrida are
						(FUSHO)	pounded together and rubbed on the affected body of the patient.
		R	Hu	Frs	Orl	Snake poison	Root of Setaria megaphylla, root of Dombeya torrida and root of Lobelia giberroa
						(DINGARO)	are pounded together and a glassful is drunk. Then the residue is rubbed onto the
							body of the patient. Note: DINGARO in local language is a type of snake with
							spots of black/yellowish brown color strip with large head (T'EKERE) believed to
							very poisonous and hence dangerous snake.
Dracaena afromontana	S/T	Sht	Hu	Frs	Ex	Gastritis	Youn shoot of Dracaena afromontana is eaten either roasted in fire or row.
Dracaenaceae
Fishino(Sh)
Dracaena steudneri	T	L	Hu	Dr	Ex	Skin allergy	Dry leaf of Dracaena steudneri is pounded and the powder is mixed with butter
Dracaenacae							and wiped as an ointment on the affected skin.
Yudo(Sh)
Echinops kebericho	H	R	B	Frs/Dr	Ex/Orl	Snake bite	Dry root is powdered and added to fire to fumigate the snake after which the
Asteraceae							snake fail into nervousness, unable to bite and can easily be killed by humans
K'ebero(Sh)							Bited person chew the root as antidote to snake poisoning
						Stomachache	Root powder is soaked in water and salt then drunk against stomachache or
						Parasites	gastrointestinal parasites and diarrhea
		R	Hu	Frs/Dr	Orl	ANGETO/warts	Crushed in mortar, soaked in water and drunk with coffee cup. "ANGETO" is
							a type of disease with unexplained signs and symptoms.
		R	Hu	Frs/Dr	Orl	Common cold	Root together with root of Echnops kebericho, Solanacio gigas, Asparagus,
							Cirsium dender, Hallea rubrostipulata pounded together, boiled and drunk.
		R	Hu	Frs/Dr	Ex	Snake poison	Roots of Dombeya torrida, Galinerea saxifraga, Setaria megaphyla,
					Orl		Stephania abyssinica, Echnops kebericho are pounded together and the mix
							is rubbed on the body of the patient. This works only if the intensity of poison
							ing is by breathe rather than biting.
							"FUSHO": A type of snake that release pousonous breathe as defense.
		R	Hu	Frs/Dr	Orl	Snake repellent	Fumigation of house repells snakes not to come to living rooms. It is among the
							preventive mechanisms traditionally used in rural areas to stay health.
		R	Hu	Frs/Dr	Orl	Constipation	Gastrointestinal diseases and related problems are treated buy pounding the root
							of E.kebericho soaking in water and drinking with salt in small dossage.
		R	Hu	Frs/Dr	Orl	Malaria	Young shoot mixed with Lepidiumsativum seeds and root of Echnops kebericho
							prepared in the form of soup and eaten with goat meat as an antidote.
		R	Hu	Frs/Dr	Ex	Snake poison	Root of Echinops kebericho together with root of Setaria megapylla are chewed
							together and spited on the affected part of the body of the patient.
		R	An	Frs/Dr	Orl	Cattle diseases	Signs and symptoms: Shivering, deep sleep, dry nose, dry dung, lose of apetite
							Traditiona treatment: Root of Echnops kebericho, fruits of Capsicum species
							whole plant of Artemisia abyssinica, leaf of Typha latifolia, leeaf of Pycnostachys
							species, leaf of Ilex mitis, leaf of Vernonia species, leaf of Pavonia urens are mixed
							together, added to fire and smoked to the animal. Again the same mixiture of the
							plants except Pavonia urens are well pounded together and the liquid extract is
							given to the animal in the form of drink. This relieves the dry stomch and dung.
		R	Hu	Frs	Ex	Snake poisoning	Leaf of Justicia schimperiana, Galinerea saxifraga and Echinops kebericho are
						(ACHA'O)	pounded together and the residue is rubbed on the body of the affected patient.
							Note: ACHAO is a type of snake that release poisonous breathe to the body of
							humans or animals thereby causing sever irritation and swelling of thebody.
Ehretia cymosa	T	Sht	Hu	Frs	Orl	Gastritis	Young shoot extract is added to porridge and eaten.
Boraginaceae
Yogamo, Wogamo(Sh)
Ekebergia capensis	T	Bk	An	Frs/Dr	Orl	Skin disease	Inner bark is pounded soaked into water solution and a glassful of the
Meliaceae							solution is adminstred to the affected animal.
Ororo(Sh)
		Bk	Hu	Frs/Dr	Orl	Toothache	Pounded or grinded inner bark is put on the affected teeth every morning for 3
							days following pain. Duration of stay on the teeth is until the pain disapeears.
		Bk	Hu	Frs	orally	Toothache	Fresh inner bark is directly chewed.
		Bk	Hu	Frs/Dr	Orl	Back pain/spinal pain	Root of Solanacio gigas, bark of Ekebergia capensis and root of Asparagus
							species are pounded together mixed with honey comb and eaten.
Embelia schimperi	Cl	L/Fr	Hu	Frs/Dr	Orl	Tapeworm	Leaf is choapped, mixed with porridge and swallowed 4-5 times.
Myrsinaceae		L/Fr	Hu	Frs/Dr	Orl	Tapeworm	Fresh leaf is also chewed alone just as wild food like Catha edulis.
Dupho(Sh), C'omat'o(Sh)		L	Hu	Frs	Orl	Hanger	Leaf is used as wild food during time of emergency while a person go to forest.
							NB: Excessive chewing of Embelia schimperi leaf results in bad smell in the mouth
							to avoid the smell Ruta chalepensis or Bread of Nicotiana tabacum is chewed.
		Fr	Hu	Frs	Orl	Tapeworm	Fruit is pounded, soaked in water over night and drunk with mead or TELA.
		Fr	Hu	Frs	Orl	Hypertension	Fruit of Embelia schimperi together with whole plant of Ruta chalepensis and
							root of Rumex abyssinicus are pounded together and the water extract is drunk
							with honey or any appropriate drink.
Ensete ventricosum	H	L	An	Frs	Orl	Bloody diarrhea	Leaf of Lobelia giberroa, Pycnostachys abyssinica, Solanacio gigas, wild variety
Musaceae							Ensete ventricosum (E'CEMUNDE) and Justicia schimperiana are pounded
Ec'emunde(Sh) wild type							together and the liquid extract is given to cattle as drink.
K'oc'o(Sh) domestic type		St/Rh	Hu	Frs/Dr	Orl	Ascariasis	Leaf of Croton macrostachyus and bark of Vangueria madagascariensis are boiled
							with meat soup and eaten Ensete ventricosum bread (K'OC'O). The mixiture is also
							prepare in the form of porridge and eaten together with K'OC'O as food.
		St/Rh	Hu	Frs	Ex	SHAJO(skin rush)	Fresh liquid squeez right aftter chopping of Enset ventricosum locally called
						Spider bite	BULLA is mixed with human nasa discharge (rhinorrhoea) and fresh mixiture is
							rubbed on the affected skin. SHAJO is a local name for skin disorders/rush due to
							spider poison when the spider bite or urinate on the skin of humans. Skin inflama
							tion, rush followed by blisters and leisions finally leading to sever wound if not
							properly treated intme with proper medication.
Eragrostis botryodes	H	L	Hu	Frs	Orl	Bloody diarrhea	Leaf of Conyza species together with leaf and root of Eragrostis botryodes and
Poaceae							Sporobolus africanus are mashed together and little finger size of the extract is
C'apocho k'op'o(Sh)							drunk with coffee cup.
Eragrostis tef	H	Se	Hu	Dr	Orl	Used as antidote	Bread of Eragrostis tef especially the red variety is used as antidote against
							any severe side effects of herbal treatment.
Erythrina abyssinica	T	L	B	Frs	Ex	Lice	Fresh leaf and bark are pounded, soaked in water and used to wash the body
Fabaceae		Bk				Herps zoster	agains ectoparasites and herps zoster ("SHAJO") as well as various skin
Baro(Sh)							disorders epeciall in calf and lactating cows
		L	Hu	Frs	Ex	Eye disease	Fresh leaf is chewed and spited inted the affected eye of calf in cattle
		Bk	Hu	Frs/Dr	Or	Arm pain	Inner bark is finely powdered, added to boiling water and drunk with honey
							Dossage: Finger strip of little finger is used to determine dossage.
						eye scleriosis	Inner bark is chewed and spited into the eye of the affected animal.
		L	Hu	Frs/Dr	Orl	Tonsilitis	Young shoot is chewed and swallowed.
		L	Hu	Frs/Dr	Ex	worms	When wound is infested with worms, leaf powder is sprinkled on the wound.
		Bk	Hu	Frs	Orl	Tonsilitis	Bark together with young shoot of Maytenus species is chewed.
Erythrina brucei	T	L	An	Frs	Ex	Eye disease	Young shoout from the leaf is pounded and the liquid part is added to the
Fabaceae							eye of the animal drop by drop.
Korcho(Sh)		L	Hu	Frs	Ex	Eye disease	Fresh leaf is chewed and spited inted the affected eye of the patient
		L	Hu	Fr	Ex/Na	Conjactivitis	Chronic stage: leaf from young shoot of Lepidotrichilia volkensii and inner
							part of Erythrina brucei bark are mashed together and taken nasally in the form
							of smell and small amount of the liquid is spited into the eye too.
		Bk	Hu	Frs	Orl	Tooth carries	Inner bark is chewed ank kept on the affected teeth until the pain disappears.
		Sht	Hu	Frs	Orl	Bloody diarrhea	Young leafy shoots of Lepidotichilia volkensi, Ajuga species, Erythrina brucei
							and Allophylus abysiinicus are grinded together and prepared into soup. Then
							depending on age and sex of individuals: childern- one teaspoon, females and
							elders-1 coffee cup and young adults- 1 glass drunk with honey for 2-3 days.
		R	Hu	Frs	Orl	Tumour/warts	Root of Erythrina brucei, Girardinia species, and fruit of Lepidotichinilia volkensii
							are boiled together with salt and eaten. Then the swollen tumour oozes and reles
							leisions easily. Finally the wound dry gradually until it disappears.
Erythroccoca abyssinica	S/T	R	Hu	Frs	Orl	T'INBATO	Root is pounded and the extract is drunk with honey.
Euphorbiaceae		L				(Jaundice)	Leaf is boiled in water and steam from the hot material is inhaled in closed manner.
Bic'erk'uc'e
Ethulia gracilis	H	L	Hu	Frs	Na/Ex	Headache	Fresh leaf is mashed and inserted into nosetrils and smell is inhaled.
Asteraceae		L	Hu	Frs	Na/Ex	wound	Fresh leaf is mashed and tied on the wound.
Eucalyptus globulus	T	L	Hu	Frs	Ex	MICHATO	Fresh leaf is boiled together with leaf of Ocimum species and the steam from
Myrtaceae							the hot boiling ingridient is used to treat the patient under well sealed condition.
		L	Hu	Frs	Ex	Sever fever	Leaf is boiled and used as treatment against, fever, cold headache.
Euphorbia ampliphylla	T	Lx	Hu	Frs	Orl	Ascariasis	Latex is mixed with egg or red Teff bread (baked together) and eaten to
Euphorbiaceae							kill and expel the parasite taking care of dosage. The egg and the red Teff are
K'akaro(Sh)							used as antidote against the side effect of the latex on the patient.
		R	Hu		Orl		Fresh root is pounded and taken with red teff bread orally against diarrhea.
		R	Hu		Ex	Tumour	Root is pounded filely and tied on the affected part of the body.
		Lx	Hu	Frs	Ex	Eye disease	A small drop of the latex is applied to the eye as vaccine against eye disease.
		Lx	Hu	Frs	Ex	ring worms	Latex directly applied to the affexted skin or part of the body.
		Lx	Hu	Frs	Orl	Endoparasites	Latex is used as baking material for red teff bread which eventaually eaten against
							the parasite.
		R	Hu	Frs	Ex	Head warts/Acne	Roots tips of of Euphorbia ampliphylla, Lobelia giberroa and Ricinus communis
							are pounded together between clean stones and prepaed and smell from the mixi-
							ture is inhaled contineously by hanging in a rolled cloth on the neck region.
		Lx	Hu	Frs	Ex	Hemorrhoids	Fresh latex is rubbed on the hemorrhoids. Antidote: Leaf of Stepahania cyanatha
							is tied on the latex ruubed hemorrhoids to prevent severe side effects.
Euphorbia dumalis	H	Lx	Hu	Frs	Ex	Hemorrhoids	Fresh latex is directly applied to the affected organ.
Euphorbiaceae		L	Hu	Frs	Ex	Ear disease	Leaf of Euphorbia dumalis, young shoot of Vrnonia amygdalina and leaf of
C'endo, andombo(Sh)							Bothriocline schipmeri are pounded together and the leaf extract is applied drop
							by drop into the affected ear.
		Lx	Hu	Frs	Ex	Hemorrhoids	Latex from any part of the plant is collected and rubbed on the hemorrhoid by
							first scratching and exposing the inner part or swollen veins.
		Lx	Hu	Frs	Ex	Hemorrhoids	Latex directly rubbeded on the hemorrhoids.
Euphorbia tirucalli	S	Lx	Hu	Frs	Ex	Hemorrhoids	Fresh latex is rubbed gently on to the hemorrhoids.
Euphorbiaceae
Ficus sur Forssk.	T	Lx	Hu	Frs	Orl	Tonsilitis	Fresh latex from the liquid exudate of the stem bark is inserted into the sore
Moraceae							throat against tonsilitis in very small amount.
Et'o (Sh)		Lx	Hu	Frs	Orl	Toothache	The liquid exudate from any part of the plant (latex) is applied to affected teeth.
		Lx	Hu	Frs	Ex	Dandruff	Liquid exudate from any part of the plant is applied to the affected part of head
							dailly every morning untl it is completely relieved.
		Lx	Hu	Frs	Orl	Gingivitis	When there is wound in the mouth or around the latex is carefully wiped on it.
		Lx	Hu	Frs	Orl	Bat urine disease	There is a belief that when bats urinate on the nose/face of a person it causes
							serious dermal copmlexes characterized by inflamation, itching and formation of
							lesion. Such type of wound is treated by wiping the latex onto the affected organ.
		Lx	Hu	Frs	Orl	Oropharyngeal	Fresh liquid exudate(latex) from the plant is collected and rolled with clean cloth
						candidiasis	and inserted into the mouth and pharynx of the patient.
						Gingivitis	Fresh latex is carfully rubbed by brushing inside the mouth cavity.
Foeninculum vulgare	H	WP	Hu	Frs/Dr	Orl/Na	Headache	Smell from the plant is taken nasal against headache
Apiaceae						Stomachache	Concoction from fresh plant is prepared and drunk with coffee cup
Harashi(Sh)						Common cold	Concoction from fresh plant is mixed with other spices boiled and drunk.
		WP	Hu	Frs	Orl	any disease	Variegated leaves of Coffea arabica, leaf of Ocimum basilicum, whole plant of
						(C'EMO)	Ruta chalepensis, whole plant of Cymbopogon saesius, whole plant of Allium
							sativum, fruits of Coriandrum sativum, whole plant of Foeninculum vulgare,
							leves of Plectranthus barbatus, pounded fruits of Capsicum frutescens and
							pounded fruits of Capsicum annuum are well mixed together and boiled then
							a cup full of the hot ingridien is drunk against any health disorders.
							C'EMO: is a traditional drink by the Sheka ethnic group and it is prepared from a
							mixiture of plant materials as indicated above. In is not only serve as a medicne
							for any health disorders but also a food supplement in their dailly ditches. It is
							believed that when people dailly take "C'EMO"as part of their foodstaff, they
							become more resitant to disease and any health disorders.
							Antidots: Milk or honey is used agains side effects if any.
Galinierea saxifraga	S/T	R	Hu	Frs/Dr	Ex	Snake poison	Roots of Dombeya torrida, Galinerea saxifraga, Setaria megaphyla,
Rubiaceae							Stephania abyssinica, Echnops kebericho are pounded together and the mix
Dido(Sh), Simararu(Or)							is rubbed on the body of the patient. This works only if the intensity of poison
							ing is by breathe rather than biting.
							"FUSHO": A type of snake that release pousonous breathe as defense.
		L	Hu	Frs/Dr	Orl	T'INBOTO	Leaf together with root of Cordia africana and leaf of Carduus leptacanthus are
						(Jaundice)	prepared together by grinding finely and a water solution of the mixiture is taken
							orally. Dossage is determined according to age and sex of the patient.
							Antidote: Boiled/pasturized milk together with red teff bread and ETINO.
							ETINO (Sh), BULLA (Am) is a liquid sequeezed from Ensete ventricosum
							mixitures and it is eaten as porridge in Ethiopian traditional food.
		Sht	Hu	Frs	Orl	Stomachache	Young leafy shoot together wit root of Rumex nepalensis are chewed with salt.
		L	Hu	Frs	Ex	Snake poisoning	Leaf of Justicia schimperiana, Galinerea saxifraga and Echinops kebericho are
						(ACHA'O)	pounded together and the residue is rubbed on the body of the affected patient.
							Note: ACHAO is a type of snake that release poisonous breathe to the body of
							humans or animals thereby causing sever irritation and swelling of thebody.
		Bk	B	Frs	Orl	Bleeding	When continous bleeding through human or animal genital, bark of Galinierea
							saxifraga is well pounded, boiled with honey and given to patient for four to five
							consequetive days. This is usually following abortion or giving birth in females.
		Bk	Hu	Frs	Orl	T'INBATO	Root and leaf of Carduus leptacanthus, bark of Cordia africana, root of Phytolacca
							dodecandra, and bark of Galinerea saxifraga are pounded together, boiled. Based
							on age and sex of individuals, the mixiture is drunk measured with glass, coffee
							cup or finger strip size. Fresh milk is used as an antidote against severe side effect
Girardinia bullosa	H	R	Hu	Frs	Orl	Tumour/warts	Root of Erythrina brucei, Girardinia species, and fruit of Lepidotichinilia volkensii
Urticaceae							are boiled together with salt and eaten. Then the swollen tumour oozes and reles
Shikirato (Sh)							leisions easily. Finally the wound dry gradually until it disappears.
Girardinia diversifolia	H	R	Hu	Frs	Orl	Tumour/warts	Root of Erythrina brucei, Girardinia bullosa, and fruit of Lepidotichinilia volkensii
Urticaceae							are boiled together with salt and eaten. Then the swollen tumour oozes and reles
Shikirato (Sh)							leisions easily. Finally the wound dry gradually until it disappears.
Gouania longispicata	Cl	L	Hu	Frs/Dr	Ex	wound	Leaf extract is applied to the affected part of the body. Preparation: Leaf is first
Rhamnaceae							fine grounded, treated with water, sequized, and the liquid solvent is isolated.
Emano(Sh)		L	An	Frs	Orl	Retained abortion	When animal feotus is terminated but remains in the womb of cows, fresh leaf is
							pounded, soaked in water and adminstered in the form of feed and drink.
		L	An	Frs	Orl	Retained placenta	Same is also true for expelling retained placenta.
Grewia trichocarpa	S/T	Sht	Hu	Frs	Orl	Tonsilitis	Young shout of the plant is chewed with salt.
Tiliaceae
Achulo, Lik'it'i (Sh)
Guizotia scabra	H	L	Hu	Frs	Ex	wound	Fresh leaf is mashed finely and tied on the wound to stopp bleeding and
Asteraceae							further infections during time of emergency when part of a body is suddenly
Tufo(Sh), Tuufoo(Or)							cut with blade or other mechanical injuries.
Hagenia abyssinica	T	L	Hu	Frs/Dr	Orl	Tapeworm	Pounded into fine powder and drunk with a glass of water to expel the
Rosaceae							Tapeworm parasite. Well prepared food such as chicken soup is eaten as an
Hapisho(Sh)							antidote against severe side effects.
		L/Fl	Hu	Fr/Dr	Orl	Endoparasites	pounded, soaked in wated, decanted and drunk.
Hallea rubrostipulata	T	R	Hu	Frs/Dr	Orl	Common cold	Pounded, boiled, cooled over night then drunk with honey
Rubiaceae		Bk					early in the morning.
Oppo(Sh)		Bk	Hu	Frs/Dr	Orl	Common cold	Root together with root of Echnops kebericho, Solanacio gigas, Asparagus,
							Cirsium dender, Hallea rubrostipulata pounded together, boiled and drunk.
		Bk	Hu	Frs	Orl	common warts	Barks of Ilex mitis Scheflera volkensi and Hallea rubrostipullata are pounded
							together in mortar, boiled until it is well cooked with honey then drink.
		Bk	Hu	Frs/Dr	Orl	Paralysis	Bark of Hallea rubrostipulata, leaf of Capsicumfrutescens, and leaf of Rothmannia
						(K'ORSO)	urcelliformis are pounded together and a glass of the mixiture is drunk with MEAD
							dossage does not matter and the patient can continou until he relieves. Note that
							in local language, K'ORSO means a type of disease paralysing the leg extremities.
Hordeum vulgare	H	Se	Hu	Frs/Dr	Orl	Taeniasis	Leaf of Celosia schweinfurthiana together with roasted seeds of Hordeum vulgare
							or dry bread of Ensete ventricosum mixed with Cupsicum species powder and salt
							and eaten as food to expell the whole parasitmia.
Hypericum peplidifolium	H	L	Hu	Frs	Ex	warts on the eye	Fresh leaf is mashed and liquid is squeezed to the warts drop by drop.
						(BILIC'E)
Ilex mitis	T	L	An	Frs	Orl	Hourse disease	Fresh leaves together with 12 other medicinal plant species such as Ilex mitis,
Aquifoliaceae							Scheflera volkensi, Carduus are crushed together and given to hourses.
K'eto(Sh)							HOURSE DISEASE: Progressive weight loss and thinning of hourses which
							finally leads to death of the animal if not properly treated early.
		Bk	Hu	Frs	Orl	Schistosomiasis	Inner bark ispounded bioled with honey and finger strip of little finger is
							taken orallyly against bloody urine.
		Bk	Hu	Frs	Orl	common warts	Barks of Ilex mitis Scheflera volkensi and Hallea rubrostipullata are pounded
							together in mortar, boiled until it is well cooked with honey then drink.
		Bk	Hu	Frs	Orl	Stomachache	Inner bark is directly chewed.
		L	An	Frs/Dr	Orl	Cattle diseases	Signs and symptoms: Shivering, deep sleep, dry nose, dry dung, lose of apetite
							Traditional treatment: Root of Echnops kebericho, fruits of Capsicum species
							whole plant of Artemesia abyssinica, leaf of Typha latifolia, leeaf of Pycnostachys
							species, leaf of Ilex mitis, leaf of Vernonia species, leaf of Pavonia urens are mixed
							together, added to fire and smoked to the animal. Again the same mixiture of the
							plants except Pavonia urens are well pounded together and the liquid extract is
							given to the animal in the form of drink. This relieves the dry stomch and dung.
Impatiens ethiopica	H	Lx	Hu	Frs	Ex	Schistosomiasis	The lquid from the plant is applied to the skin of the patient and rubbed.
Balsaminaceae		R	An	Frs/Dr	Orl	Retained placenta	Root tuber is pounded finely mixed with salt and given to the animal as feed.
Tepacho(Sh)		R	An	Frs/Dr	Orl	Animal fatening	Root tuber is pounded finely mixed with salt and given to the animal as feed.
Impatiens hochstetteri	H	Lx	Hu	Frs	Ex	Schistosomiasis	The lquid from the plant is applied to the skin of the patient and rubbed.
Balsaminaceae		R	An	Frs/Dr	Orl	Retained placenta	Root tuber is pounded finely mixed with salt and given to the animal as feed.
Tepacho(Sh)		R	An	Frs/Dr	Orl	Animal fatening	Root tuber is pounded finely mixed with salt and given to the animal as feed.
Impatiens rothii	H	Lx	Hu	Frs	Ex	Schistosomiasis	The lquid from the plant is applied to the skin of the patient and rubbed.
Balsaminaceae		R	An	Frs/Dr	Orl	Retained placenta	Root tuber is pounded finely mixed with salt and given to the animal as feed.
Tepacho(Sh)		R	An	Frs/Dr	Orl	Animal fatening	Root tuber is pounded finely mixed with salt and given to the animal as feed.
Impatiens tinctoria	H	R	Hu	Frs/Dr	Ex	Fungal infection	Root tuber is chopped and prepared into paste to fingers and toes as well as
Balsaminaceae						and substitute to	nails which has dual functions: as a substitute for cosmotics to maintain
Shukeajo(Sh)						Cosmotics	beauty and as prevention against fungal attack to the extremities.
Ipomoea aquatica	H	L	Hu	Frs	Ex/Orl	Limb infection	Fresh leaf is mashed and tied on the infected body. Few amount is pounded and
Convolvulaceae							drunk with honey.
C'at'i (Sh)						Hypertension	Fresh plant is chewed or pounded and drunk with honey. Due to the burning
							sensation of the plant after usage, care must be taken by reducing amount.
Iresine herbistii	H	L	Hu	Frs	Ex	Erythromelagia	Fresh leaf is mashed and the rubbed gently on the affected leg or extremities.
							Erthromelagia is a rare condition that primarily affects the feet and charicterized
							by burning pain, redness and increased skin temperature.
Isodon schimperi	H	L	Hu	Frs	Ex	mouth sores	Fresh leaf is mashed and the liquid squeezed from it ia applied to the affected
Lamiaceae							organ drop by drop or wiping in the form of ointment.
Yabegawi(Sh)		L	Hu	Frs	Ex	Eye disease	leaf of Leucas jamesii together with leaf of Isodon schimperi are mashed between
							pulms of hand and rubbed on the affected eye externally.
		L	Hu	Frs	Ex	MICHATO	Leaf infusion is rubbed on face and head regions and a sniff is inhaled nasally.
		Fl	Hu	Frs	Ex	Headache	Fresh flower is mashed, rolled and put in the nostrils and smell is inhaled.
Justicia schimperiana	S	L	An	Frs	Orl	Diarrhea	Fresh leaf is pounded and given to calfs against diarrhea.
Acanthaceae		R	Hu	Frs	Orl	Stomachache	Root is pounded in mortar and finger strip of little finger is drunk with honey.
Sheshero(Sh)		L	An	Frs	Orl	Diarrhea	Pounded leaf is given as feed or fodder to cows.
		L/Sht	An	Frs	Orl	Diarrhea	Plant materials from Pycnostachys abyssinica, Croton macrostachyus and Justicia
							schimperiana are pounded together and given to cattle as feed or drink.
		L	An	Frs	Orl	Bloody diarrhea	Leaf of Lobelia giberroa, Pycnostachys abyssinica, Solanacio gigas, wild variety
							Ensete ventricosum (E'CEMUNDE) and Justicia schimperiana are pounded
							together and the liquid extract is given to cattle as drink.
		L	Hu	Frs	Ex	Snake poisoning	Leaf of Justicia schimperiana, Galinera saxifraga and Echnops kebericho are
						(ACHA'O)	pounded together and the residue is rubbed on the body of the affected patient.
							Note: ACHAO is a type of snake that release poisonous breathe to the body of
							humans or animals thereby causing sever irritation and swelling of thebody.
Kalanchoe densiflora	H	L	Hu	Frs	Ex	Stomachache	Fresh leaf is put on fire untill it is warm enough and immediately kept on the
Crassulaceae							stomach of the patient rght around the cord stump, a scar left on the infant's
Motto(Sh)							belly after the umbilical cord has been remover right after delivery or birth.
		R	Hu	Frs	Ex	Foot problems	Common foot problems (fungal nail infection, corns and calluses, athlete's foot
						(Fungal nail,	planar warts and the like) that cause severe injuries and warts are treated with
						corns & calluses	root of Chalanchoe species. Fresh root if finely pounded and tied on the affected
						Athlete's foot	part of feet and toes.
						Planar warts)
		R	Hu	Frs	Ex	Ascariasis	Fresh root is pounded and the liquid extract is drunk with honey with coffee cup
		L				Children stomach	Fresh leaf is put on fire, warm enouph and kept on the child's stomach.
						problems/ache
Kalanchoe petitiana	H	L	Hu	Frs	Ex	Stomachache	Fresh leaf is put on fire untill it is warm enough and immediately kept on the
Crassulaceae							stomach of the patient rght around the cord stump, a scar left on the infant's
Motto(Sh)							belly after the umbilical cord has been remover right after delivery or birth.
		R	Hu	Frs	Ex	Foot problems	Common foot problems (fungal nail infection, corns and calluses, athlete's foot
						(Fungal nail,	planar warts and the like) that cause severe injuries and warts are treated with
						corns & calluses	root of Chalanchoe species. Fresh root if finely pounded and tied on the affected
						Athlete's foot	part of feet and toes.
						Planar warts)
		R	Hu	Frs	Ex	Ascariasis	Fresh root is pounded and the liquid extract is drunk with honey with coffee cup
		L				Children stomach	Fresh leaf is put on fire, warm enouph and kept on the child's stomach.
						problems/ache
Kalanchoe quartiniana	H	L	Hu	Frs	Ex	Stomachache	Fresh leaf is put on fire untill it is warm enough and immediately kept on the
Crassulaceae							stomach of the patient rght around the cord stump, a scar left on the infant's
Motto(Sh)							belly after the umbilical cord has been remover right after delivery or birth.
Kalanchoe shimperiana	H	L	Hu	Frs	Ex	Stomachache	Fresh leaf is put on fire untill it is warm enough and immediately kept on the
Crassulaceae							stomach of the patient rght around the cord stump, a scar left on the infant's
Motto(Sh)							belly after the umbilical cord has been remover right after delivery or birth.
		R	Hu	Frs	Ex	Foot problems	Common foot problems (fungal nail infection, corns and calluses, athlete's foot
						(Fungal nail,	planar warts and the like) that cause severe injuries and warts are treated with
						corns & calluses	root of Chalanchoe species. Fresh root if finely pounded and tied on the affected
						Athlete's foot	part of feet and toes.
						Planar warts)
		R	Hu	Frs	Ex	Ascariasis	Fresh root is pounded and the liquid extract is drunk with honey with coffee cup
		L				Children stomach	Fresh leaf is put on fire, warm enouph and kept on the child's stomach.
						problems/ache
Kniphofia pumila	H	R	Hu	Frs	Ex	Tumor	Fresh root is roasted in fire or hot ash and tied on the affected body.
Asphodelaceae						Warts	Fresh root is pounded and tied on the warts.
Lactuca inermis	H	Lx	Hu	Frs	Ex	Hemorrhoids	Fresh latex is rubbed gently on the hemorrhoids.
Asteraceae
Laggera crispata	H	L	Hu	Frs	Ex	BILIC'E	Leaf infusion from the fresh leaf of the plant is applied to the affected part
Asteraceae							of the eyelid drop by drop.
Hupisho(Sh, Kf)
Leonotis ocymifolia	H	L	Hu	Frs	Ex/Na	MICHATO	Leaf infusion if taken nasally and the mashed residue is rubbed on the body.
Lamiaceae
Michato (Sh
Lepidotrichilia volkensii	T/S	Fr	Hu	Frs/Dr	Orl	Stomachache	About 2-3 fruits are orallyly taken as tablet following pain.
Meliaceae		L	Hu	Fr	Ex/Na	Conjactivitis	Acute stage: leaf from young shoot of the plant is chewed and spited into it.
Shaawo(Sh),							Chronic stage: leaf from young shoot of Lepidotrichilia volkensii and inner
							part of Erythrina brucei bark are mashed together and taken nasally in the form
							of smell and small amount the liquid is spited into the eye too.
		Sht	Hu	Frs	Orl	Bloody diarrhea	Young leafy shoots of Lepidotichilia volkensi, Ajuga species, Erythrina brucei
							and Allophylus abysiinicus are grinded together and prepared into soup. Then
							depending on age and sex of individuals: childern- one teaspoon, females and
							elders-1 coffee cup and young adults- 1 glass drunk with honey for 2-3 days.
		L	Hu	Frs	Orl	Stomachache	Fresh leaf is directly chewed.
Lepidium sativum L.	H	Se	Hu	Frs/Dr	Ex/Orl	Stomachache	Leaves together with leaves of Artemisia species, Echnops kebericho, Lepidium
Brassicaceae							sativum, Rosmerinus officinalis, Tagetes minuta, Lippia adoensis are mixed
Shipo(Sh), Feto(Am)							together and used as both medicine and perfume substitute by females.
		Se	Hu	Dr	Ex/Orl	Canker sore	When an open, painful mouth ulcer with yellowish or white color surrounded by
						(MICHATO)	red inflamed soft tissue is seen on the inside of cheek or lip, seeds of Lepidium
							sativum are pounded into fine powder applied onto the affected body in the form
							of water solution untill the sore or the ulcer disappears.
		Se	Hu	Dr	Ex/Orl	Herpes stomatitis	When multiple bilisters on the gums, palate, cheeks, tangue or lip borders are
						MICHATO)	seen causing difficulity of eating, drinking and swallowing due to swollen gums,
							Seeds of Lepidium sativum are pounded into fine powder applied onto the
							affected body in water solution.
		Se	Hu	Frs/Dr	Orl	Malaria	Young shoot mixed with Lepidiumsativum seeds and root of Echnops kebericho
							prepared in the form of soup and eaten with goat meat as an antidote.
		Se	Hu	Dr	Orl	Common cold	Roasted or raw seeds are pounded into powder and prepared into drink.
		Se	An	Dr	Orl	Cattle disease	Roasted or raw seeds are pounded into powder and prepared into drink.
Leucas jamesii Bak.	H	L	Hu	Frs	Ex/Orl	Canker sore	When an open, painful mouth ulcer with yellowish or white color surrounded by
Lamiaceae						(MICHATO)	red inflamed soft tissue is seen on the inside of cheek or lip, leaf of Leucas jamesii
Tinbagup'o(Sh)							is well crushed into fine powder applied onto the affected body in the form
Ras kimir(Am)							of water solution untill the sore or the ulcer disappears.
		L	Hu	Frs	Ex/Orl	Herpes stomatitis	When multiple bilisters on the gums, palate, cheeks, tangue or lip borders are
						MICHATO)	seen causing difficulity of eating, drinking and swallowing due to swollen gums,
							leaf of Leucas jamesii is well crushed into fine powder applied onto the
							affected body in water solution.
		L	Hu	Frs	Ex	Eye disease	Leaf of Leucas jamesii together with leaf of Isodon schimperi are mashed between
							pulms of hand and rubed on the affected eye externally.
Linum usitatissimum L.	H	Se	Hu	Dr	Orl	Constipation	Seed powder is well stirred in a glass of water together with salt and consumed
							against constipation and any gastrointestinal disordes especiall when a person
							feels dificality or incomplete defaecation as well as abdominal pain.
		Se	Hu	Dr	Orl	Stomach problems	Used as food aditives or used as a remedy for gastrointestinal problems such as
							bloating or fulness of stomach and diarrhea.
		Se	An	Dr	Orl	Retained placenta	A glassful of solvent prepared from powdered seeds is mixed with well crushed
							Urera hypselodendron is given to cattle to expel retained placenta.
Lippia adoensis var adoensis	S	L	Hu	Frs/Dr	Ex/Orl	Stomachache	Leaves together with leaves of Artemisia species, Echnops kebericho, Lepidium
Lamiaceae							sativum, Rosmerinus officinalis, Tagetes minuta, Lippia adoensis are mixed
Kusaayee(Or)							together and used as both medicine and perfume substitute by females.
Lippia adoensis var koseret	S	L	Hu	Frs/Dr	Ex/Orl	Stomachache	Leaves together with leaves of Artemisia species, Echnops kebericho, Lepidium
Lamiaceae							sativum, Rosmerinus officinalis, Tagetes minuta, Lippia adoensis are mixed
Shobbo(Sh), Margura(Or)							together and used as both medicine and perfume substitute by females.
Koseret(Am)
Lobelia giberroa	H	WP	B	Frs/Dr	Ex	Cockroaches	Fumigation on fire or charcoal/smoking as insectcockroach repellent
Lobeliaceae						Stomachache	When there is stomachache followed by bloody diarrhea, young shoot
Gadirano(Sh)							together with young shoot of Maytenus species crushed together, soaked in
							water and drunk in small amount. Finger strips of little finger is used to
							measure/determine the dossage. Yogurt, honey and bread from red "TEF",
							Eragrostis tef are used as antidote to prevent the side effect.
		R	Hu	Frs	Orl	Jaundice	Root of the plant together with root of Ranunculus multifidus pounded
						(T'INBATO)	together and drunk againist hepatitis or T'INBATO.
		R	Hu	Frs/Dr	Orl	Common cold	Root together with root of Echnops kebericho, Solanacio gigas, Asparagus,
							Cirsium dender, Hallea rubrostipulata pounded together, boiled and drunk.
		L	Hu	Frs/Dr	Orl	Amoebiasis	Leaf of Lobelia giberroa together with leaves of Clematis species grinded
							together. Water concoction of the mixiture is measured with finger strips of
							little finger and drunk with honey. Care must be taken about dossage.
		L/Sht	Hu	Frs/Dr	Orl	Jaundice	Leaf or shoot is mashed squeezed and little finger size of the liquid is drunk.
						(T'INBATO)	Symptoms: Soon after drinking, vomiting follows indicating relieve of disease.
		Sht	Hu	Frs/Dr	Orl	Malaria	Young shoot mixed with Lepidiumsativum seeds and root of Echnops kebericho
							prepared in the form of soup and eaten with goat meat as an antidote.
		St	Hu	Frs	Orl	T'INBATO	Shoot preparation is drunk taking care of the dossage.
		L	Hu	Frs	Orl	Jaundice	Leaf of Urera hypselodendron are pounded together and the liquid extract is
						(T'INBATO)	drunk.
		L	An	Frs	Orl	Bloody diarrhea	Leaf of Lobelia giberroa, Pycnostachys abyssinica, Solanacio gigas, wild variety
							Ensete ventricosum (E'CEMUNDE) and Justicia schimperiana are pounded
							together and the liquid extract is given to cattle as drink.
		R	Hu	Frs	Ex	Head warts	Roots tips of of Euphorbia ampliphylla, Lobelia giberroa and Ricinus communis
							are pounded together between clean stones and prepaed and smell from the mixi-
							ture is inhaled contineously by hanging in a rolled cloth on the neck region.
		Sht	Hu	Frs	Ex	Earache(any)	Ypung shoot of Lobelia giberroa and Croton macrostachyus are mashed together
							and fresh liquid is used as ear drop and the solid materia is put in the ear hole.
		L	Hu	Frs	Ex	Ear with pus	Ypung shoot of Lobelia giberroa, Croton macrostachyus and leaf of Bidens
							ghedoensis are mashed together and fresh liquid is dropped into the affected
							ear drop by drop untill the pus disappears.
		R	Hu	Frs	Orl	Snake poison	Root of Setaria megaphylla, root of Dombeya torrida and root of Lobelia giberroa
						(DINGARO)	are pounded together and a glassful is drunk. Then the residue is rubbed onto the
							body of the patient. Note: DINGARO in local language is a type of snake with
							spots of black/yellowish brown color strip with large head (T'EKERE) believed to
							very poisonous and hence dangerous snake.
Macaranga capensis	T	L	Hu	Frs	Orl	Bloody diarrhea	Young shoot from the leaf is pounded and drunk alone or with MEAD.
Euphorbiaceae
Warango(Sh)
Maesa lanceolata	T/S	Res	Hu	Frs	Ex	Genital	During male genital mutilation, the redish liquid exudate from the plant
Myrsinaceae						mutilation	is added to the wound drop by drop. The wound is easily prevented from
C'ggo(Sh)							formation of leisions, inflamation and further infection by pathogens.
		Res	Hu	Frs	Ex	Fire burn	When children are rescued from fire burn, the resin (liquid from the stem) is used
							used as a first line aid (treatment) for emergency. Act as alchol substitute too.
		Res	Hu	Frs	Ex	Fire burn	When the liquid/resin is put on the affected body (children), colour of the liquid
							changes to redish (bloody) forming mats on the wound. The wound easily relieve.
		Fr	Hu	Frs/Dr	Orl	Taeniasis	Fruit is eaten either row or boiled to kill and expel the parasite.
Malva verticillata L.	H	R	B	Frs	Ex	wound	Root is pounded finely and tied on the affected part of the body to avoid
Malvaceae							rottening further infection and formation of worms as well as lesion.
Yewusato(Sh)		L	An	Frs/Dr	Ex	worm infestation	pounded and applied to wound to preventworms and leisions/ulcers.
Manilkara butugi	T	Fr	Hu	Frs	Orl	Stomachache	The edible fruits are believed to revive stomach pain/pain killer.
Sapotaceae
Gawo(Sh), Butuji(Am)
Maytenus arbutifolia	T/S	L	Hu	Frs	Orl	Tonsilitis	Young shoots from leaf Maytenus species, Pycnostachys species and Dioscorea
							alata are pounded together and and the liquid is drunk.
		St				Tumour	Young shoots from leaf Maytenus species are pounded and tied on tumour.
		L				warts	Liquid from the fresh leaf is squeezed on oozing warst on the body of patient.
Maytenus gracilipse	S/T	L	Hu	Frs/Dr	Orl	Jaundice	Leveaves of Pittosporum virdiflorum, Dombeya torrida, Carduus leptacanthus,
Celasteraceae						(T'INBATO)	Maytenus species, Rubus steudneri, Cordia africana (bark), and Asparagus
At'at'o(Sh)							are pounded together with mortar and pistil, soaked in water, decanted then
							3 glasses per day (morning-1, noon-1 and night-1) drunk.
		L	Hu	Frs	Orl	Tonsilitis	Young shoots from leaf Maytenus species, Pycnostachys species and Dioscorea
							alata are pounded together and and the liquid is drunk.
		St				Tumour	Young shoots from leaf Maytenus species are pounded and tied on tumour.
		L				warts	Liquid from the fresh leaf is squeezed on oozing warst on the body of patient.
Maytenus obscura	T/S	L	Hu	Frs/Dr	Orl	Jaundice	Leveaves of Pittosporum virdiflorum, Dombeya torrida, Carduus leptacanthus,
Celasteraceae						(T'INBATO)	Maytenus gracilipse, Rubus steudneri, Cordia africana (bark), and Asparagus
At'at'o(Sh)							are pounded together with mortar and pistil, soaked in water, decanted then
							3 glasses per day (morning-1, noon-1 and night-1) drunk.
		L	Hu	Frs	Er	Earache	Fresh leaf together with fresh leaf of Clematis species are mashed between
							pulms, roled with clean cloth and put on the affected ear after releasing the
							liquid part out. Care must be taken not to insert the liquid drops into the inner
							as it may severly harm and lead to deafness. Only in the form of smell should
							the mash be kept on the outer ear. Nothing shoul be inserted into inside.
							Such treatment is especially for ear disease with pus (abscess).
	S	L	Hu	Frs	Orl	Tonsilitis	Young shoots from leaf Maytenus species, Pycnostachys species and Dioscorea
							alata are pounded together and and the liquid is drunk.
		St				Tumour	Young shoots from leaf Maytenus species are pounded and tied on tumour.
		L				warts	Liquid from the fresh leaf is squeezed on oozing warst on the body of patient.
Maytenus sengalensis	S	L	Hu	Frs	Orl	Tonsilitis	Young shoots from leaf Maytenus species, Pycnostachys species and Dioscorea
							alata are pounded together and and the liquid is drunk.
		St				Tumour	Young shoots from leaf Maytenus species are pounded and tied on tumour.
		L				warts	Liquid from the fresh leaf is squeezed on oozing warst on the body of patient.
Maytenus undata	T	L	Hu	Frs	Orl	Tonsilitis	Young shoots from leaf Maytenus species, Pycnostachys species and Dioscorea
							alata are pounded together and and the liquid is drunk.
		St				Tumour	Young shoots from leaf Maytenus species are pounded and tied on tumour.
		L				warts	Liquid from the fresh leaf is squeezed on oozing warst on the body of patient.
Melilotus suaveolens	H	Fr/L	Hu	Frs/Dr	Orl	Sinus diseases	Fruit and leaf are pounded together and water solution is orallyly taken.
Fabaceae		Fr/L	Hu	Frs/Dr	Orl	Asthma	Fruit and leaf are pounded together and water solution is nasally inhaled.
Maniyo(Sh)							Well grinded powder is added to Coffee and drunk together.
Micractis bojeri	H	L	Hu	Frs	Ex	wound	Fresh leaf is mashed finely and tied on the wound to stopp bleeding and
Asteraceae							further infections during time of emergency when part of a body is suddenly
Tufu (Sh)							cut with blade or other mechanical injuries.
Microglossa pyrifolia	S/Cl	L/Sht	Hu	Frs	Orl/Na	Tonsilitis	Young shoot of the leaf is chewed alone or with salt.
Asteraceae						Headache	Smell from the mashed youg shoot and leaf is inhaled through the nostrills.
Suta (Sh)
Mikaniopsis clematoides	Cl	Lq	Hu	Frs	Ex	Eye disease	Liquid extract from fresh leaf material is used as eye drop.
Hawuto(Sh), Idda xixixa(Or)
Milicia excelsa	T/S	Fr	B	Frs/Dr	Orl	lactation problem	Roasted seeds drunk with coffee to increase lactation in females and cows
Moraceae							Fruit eaten against stomachache
Ya'o(Mjr), Gonji(Sh)		L	An	Frs/Dr	Orl	Bloody diarrhea	Leaf of Milicia excelsa and fruit of Vepris dainellii are pounded together and
							given to cattle against bloody diarrhea (BIC'O). Note: "BIC'O" in Shakinano is to
							mean bloody diarrhea. The reverse is "MAC'EC'ET'O" meaning non bloody
							diarrhea. Both signs and symptoms have their own traditional dignostics.
		Fr	Hu	Frs/Dr	Orl	Amoebiasis	Two to foour fruits are orallyly taken directly as tablets.
						Endoparasites	Two to foour fruits are orallyly taken directly as tablets to kill and expel the parasites
						Any stomachace	Two to foour fruits are orallyly taken directly as tablets.
Millettia ferruginea	T/S	R	Hu	Frs/Dr	Ex/Orl	Tooth carries	Root is chewed and kept on the affected part of tooth
Fabaceae		Bk	B	Frs	Ex	wound	The inner part of the bark is crushed and applied to stop bleeding
Yago(Sh)		Bk	Hu	Frs/Dr	Orl	Stomachache	The inner part of the bark is chewed and swallowed agaist the pain.
		Fr/L	An	Frs/Dr	Orl	Poisoning	Fish poisoning by sprinkilig the fruit/seeds and leaves into water so that
							it makes fishing very easiy when the animals loss their balance.
		Bk	Hu	Frs	Ex	sword wound	When a person is suddenly wounded with sword, inner bark is peeled and
							tied on the affected part of the body or wound.
		Fr	Hu	Frs	Ex	Jiggar flea	Fruit is grinded on stone mixed with fresh butter and used as an ointment on the
							body. It is used both as preventive and treatment measures.
Mimulopsis solmsii	H	L	Hu	Frs	Ex/Na	Headache	Smell from fresh mashed leaf is inhaled through the nasal cavity.
Acanthaceae
K'oro (Sh)
Momordica foetida	Cl	L	Hu	Frs	Ex	wound	Leaf is finely mashed between pulms of hands and the liquid part is
Cucurbitaceae							squeezed on the wound and the solide remain is tightly tied on it.
Umba'o(Sh)		L/Fr	Hu	Frs/Dr	Ex	Dyshidrotic Ecz-	Leaf is finely grinded, mixed with fresh butter and used as an ointment on the
						ema(C'INDO)	affected body. Deep infection of the disease is treated with fine grinding the
							fruit and wiping on the wound or painful bilisters.
						Blood clotting	When a person is severly injured with arrow/spear, leaf concoction of Momordica
						(spear or	foetida is applied to the wound to stop bleeding and further infection of the
						arrow poisoning)	wond by pathogens. This usually used as line firs aid or emergency service.
		Sht	Hu	Frs	Orl	Tonsilitis	Young shoot of Momordica foetida and Acalypha marissima are mixed and the
							littile finger strip size of the extract is given to children.
		R/L	Hu	Frs	Ex/Orl	wound	Lis mashed (crushed) and tied on the wound.
		R/L	Hu	Frs	Ex/Orl	Jaundice	Leaf infusion mixed with root preparations is drunk with coffee cup measured with
						(T'INBATO)	littile finger strip size to maintain proper dossage.
		L/St	Hu	Frs	Orl	Common cold	Leaf is warmed on fire and coffee cup size hot leaf extract is orallyly taken.
		L	Hu	Frs	Ex	Blood clotting	Leaf extract is dropped on sudden wound to stop bleeding in time of emergency
		L	Hu	Frs	Orl/Ex	Tetanus	When a person is suddenly wounded with rusted iron, leaf extract is taken orallyly
							and directly applied to the fresh wond before the pain is deeprooted in the body.
		L	Hu	Frs	Ex	Thyphoid fever	Leaf of Pycnostachys abyssinica, Pycostachys meyeri and Pycnostachys eminii
							Croton macrostachyus and Momordica foetida are heated together of fire and
							smoke from the ingridient serves as fumigant to the hoestead to repel the diseases.
Moringa stenopetala	T	L	Hu	Frs/Dr	Orl	Any health problem	Eaten row or coocked, alone or mixed with other foods in daily diet.
Moringaceae
Moringa
Mukia maderaspatana	Cl	L	Hu	Frs	Ex	wound	When a person is seedenly injured by sword ("GAJERA", a traditional tool used
Cucurbitaceae							both for farming as well as a weapon, leaf infusion is applied to the wound.
Gaatto (Sh)
Nicotiana tabacum	H	L	Hu	Frs/Dr	Orl	Stomachache	Yong shoot from the leaf together with that of Ajuga species and Rumex
Solanaceae							nepalensis root are chewed together with salt and swallowed.
Tambo(Or), Timbaho(Am)		L	Hu	Frs	Orl	Stomachache	Leaf of Ajuga species, root of Rumex nepalensis, root of Nicotiana tabacum are
							mixed together and chewed. Ajuga species is also chewed alone with rock salt.
Nigella sativa	H	Se	Hu	Dr	Orl	Asthma	Added as an ingridient to other spices and condiments for preparation home
Ranunculaceae							remedies against couph,sneezing and sniff treatment.
Tikur azmud (Am)						General treatment	Added as the ingridients of C'EMO preparation against any health disorder.
Ocimum americanum	H	L/Fl	Hu	Frs	Orl	Stomachache	Preparation from the plant in th form of spice and condiment is added to
Lamiaceae					Na		the daily ditches and eaten. Fresh leaf is mashed and smelled nasal.
Diro(Sh), Kafo(Sh)					Ex	Skin ointment	Powder from the plant is mixed with butter and used as cosmotics.
		L	Hu	Frs/Dr	Ex/Orl	Stomachache	Leaves together with leaves of Artemisia species, Echnops kebericho, Lepidium
							sativum, Rosmerinus officinalis, Tagetes minuta, Lippia adoensis are mixed
							together and used as both medicine and perfume substitute by females.
Ocimum basilicum	H	L/Fl	Hu	Frs	Orl	Stomachache	Preparation from the plant in th form of spice and condiment is added to
Lamiaceae					Na		the daily ditches and eaten. Fresh leaf is mashed and smelled nasal.
Kafo(Sh)						Common cold	Soup prepared from the plant together with other spices is taken orally.
		WP	Hu	Frs/Dr	Orl	Liver disease	Consumed as spice and condiment with dailly ditches/food.
		L	Hu	Frs	Orl	any disease	Variegated leaves of Coffea arabica, leaf of Ocimum basilicum, whole plant of
						(C'EMO)	Ruta chalepensis, whole plant of Cymbopogon saesius, whole plant of Allium
							sativum, fruits of Coriandrum sativum, whole plant of Foeninculum vulgare,
							leves of Plectranthus barbatus, pounded fruits of Capsicum frutescens and
							pounded fruits of Capsicum annuum are well mixed together and boiled then
							a cup full of the hot ingridien is drunk against any health disorders.
							C'EMO: is a traditional drink by the Sheka ethnic group and it is prepared from a
							mixiture of plant materials as indicated above. In is not only serve as a medicne
							for any health disorders but also a food supplement in their dailly ditches. It is
							believed that when people dailly take "C'EMO"as part of their foodstaff, they
							become more resitant to disease and any health disorders.
							Antidots: Milk or honey is used agains side effects if any.
Ocimum lamiifolium	H/S	L	Hu	Frs	Ex/Orl	Parasites	Fresh leaf is pounded, mixed with water, decanted and drunk with coffee cup
Lamiaceae							to expel intestinal parasites. It is also used against stomachache and diarrhea.
Damo(Sh)		L	Hu	Frs	Ex/Orl	Ascariasis	Fresh leaf chewed directly and swallowed to kill and expel the parasite.
					Ex/Na	MICHATO	Leaf infusion is taken nasally and in the form of ointment on face and lips.
		L	Hu	Frs	Orl	Endoparasites	Leaf is pounded and soked in water decanted a glassful of the liquid part is
							drunk. Dossage does not matter age and sex as it is not life threatening.
		L	Hu	Frs	Ex	Cold sores	Leaf is mashed between hand pulms and rubbeded on to the affected body.
		L	Hu	Frs	Ex	Eye disease	Leaf infusionis applied to warts on the eyelids. The liqui is rubbeded on the
							affected part of the eye.
		L	Hu	Frs	Orl	Ascariasis	Little finger strip size of the leaf extract is given to childeren and for adults, middle
							finger strip size of the leaf extract is given to expel/kill the parasites.
		L	Hu	Frs	Orl	Stomachache	Fresh leaf is directly chewed or a sniff of leaf infusion is taken orallyly.
		L	Hu	Frs	Orl	Allergy	Fresh leaf extract is drunk with coffee cup. Inhaled througt noistrills.
		L	Hu	Frs	Orl	Ascariasis	Fresh leaf extract is drunk with coffee cup.
		L	Hu	Frs	Orl/Ex	Eye disease	Fresh leaf is mashed and a sniff of the leaf extract is taken through orally and nasal.
							The solid residue is rubbeded on the face and neck region of the patient.
Ocimum urticifolium	H/S	L	Hu	Frs	Orl	Endoparasites	Leaf is pounded and soked in water decanted a glassful of the liquid part is
							drunk. Dossage does not matter age and sex as it is not life threatening.
		L	Hu	Frs	Ex/Orl	Ascariasis	Fresh leaf chewed directly and swallowed to kill and expel the parasite.
		L	Hu	Frs	Ex	Cold sores	Leaf is mashed between hand pulms and rubbeded on to the affected body.
		L	Hu	Frs	Orl	Ascariasis	Little finger strip size of the leaf extract is given to childeren and for adults, middle
							finger strip size of the leaf extract is given to expel/kill the parasites.
		L	Hu	Frs	Orl	Stomachache	Fresh leaf is directly chewed or a sniff of leaf infusion is taken orallyly.
		L	Hu	Frs	Orl/Ex	Eye disease	Fresh leaf is mashed and a sniff of the leaf extract is taken through orally and nasal.
							The solid residue is rubbeded on the face and neck region of the patient.
Olea europaea	T	Wp	Hu	Frs/Dr	Ex	Insect repellent	Steam from the whole plant is used to fumigate the homestead.
Oleaceae
Olea welwitschii	T	WP	Hu	Frs/Dr	Orl	Stomachache	Whole plant is soaked with mead ("TEJI") or local beer ("TELLA") and drunk
Oleaceae		WP	Hu	Frs/Dr	Orl	Thyphoid fever	Smell from any part of the plant is used to treat the patient
Yeho(Sh)		Bk	B	Frs/Dr	Ex	snake repellent	Bark is chopped and added to fire. A smoke released by adding the chopped
							bark to fire repels snake not to enter the house and harm humans or animals.
		Bk	Hu	Frs	Orl	Ascariasis	Inner bark is carefull peeled without touching with iron. It should be peeled with
							woog or stone then pounded, rolled in clean cloth or fiber well boiled/coocked
							mixed with few honey then three coffee cup is taken for three consquetive days.
		Sht	Hu	Frs	Orl	Toothache	Fresh shoot is well mashed put in clean cloth rolled and pressed on the affected
							teeth for three days repeatedly until the pain disappears.
		Bk	Hu	Frs/Dr	Orl		Pounded bark is kept on the affected teeth. But not swallowed.
		Bk	Hu	Frs/Dr	Orl	Toothache	Inner part of the bark is pounded together with salt then roasted in fire or hot
							ash. Then warmed for few minuted and put on the affected teeth.
Oncinotis tenuiloba	Cl	Lx	Hu	Frs	Ex	Hemorrhoids	Fresh latex is gently rubbed on the hemorrhoids.
Apocyanaceae
C'eno (Sh)
Oncoba routledgei	S	L	B	Frs	Ex	wound	Fresh leaf is mashed, sequeezed and applied to the affected part of body
Flacourtiaceae		R	Hu	Frs	Orl	Diarrhea	Fresh root together with salt is mashed, soaked in water and drunk
Shorattoo(Sh)
Ozoroa insignis	T	St/Bk	Hu	Frs/Dr	Ex/Orl	Milk preservative	Bark and splited stem are used for fumigating milk utensils act as preservative
Anacardiaceae						(yogurt)	milk stored in this way is believed to have good taste and it also facilitates
Gelo(Kf), Gaarri(Or)							yogurt formation.
						Fumigant	Split wood and bark are added into fire and used as a fumigant to get ride of
						(Pest repellent)	insect pests from home. The smoke from the wood also has a pleasant smell that
							is most preferred by rural dowlers and hence used as a air freshner/sprays
							substitue to fumigate washed and newly bought cloths before wearing.
OZoroa pulcherrima	T/S	St/Bk	Hu	Frs/Dr	Ex/Orl	Milk preservative	Bark and splited stem are used for fumigating milk utensils act as preservative
Anacardiaceae						(yogurt)	milk stored in this way is believed to have good taste and it also facilitates
Gelo(Kf), Gaarri(Or)							yogurt formation.
						Fumigant	Split wood and bark are added into fire and used as a fumigant to get ride of
						(Pest repellent)	insect pests from home. The smoke from the wood also has a pleasant smell that
							is most preferred by rural dowlers and hence used as a air freshner/sprays
							substitue to fumigate washed and newly bought cloths before wearing.
Pavonia urens	S/H	L/R	An	Frs/Dr	Orl	Cattle diseases	Signs and symptoms: Shivering, deep sleep, dry nose, dry dung, lose of apetite
							Traditiona treatment: Root of Echnops kebericho, fruits of Capsicum species
							whole plant of Artemesia abyssinica, leaf of Typha latifolia, leeaf of Pycnostachys
							species, leaf of Ilex mitis, leaf of Vernonia species, leaf of Pavonia urens are mixed
							together, added to fire and smoked to the animal. Again the same mixiture of the
							plants except Pavonia urens are well pounded together and the liquid extract is
							given to the animal in the form of drink. This relieves the dry stomch and dung.
Pennisetum thunbergii	H	Sht	Hu	Frs	Orl	Headache	Fresh shoot extract is inhaled through nostrils against headache.
Pentas caffensis
Poaceae		Sht	Hu	Frs	Orl	Tonsilitis	Shoot extract is mixed with milk powder and three spoonful is taken orallyly.
Nibasho(Sh), Migira(Or)
Pentas lanceolata	H	L	An	Frs	Orl	stomach problem	Fresh leaf is pounded, mixed with water and given to cattle when they eat
Rubiaceae							non digestable plastic bags retained in their stomach to expel it immediately
Machibu'to(Sh)		L	An	Frs	Orl	Cow diseases	Fresh leaf is pounded on stone and given to cows.
Pentas schimperiana	H	L	An	Frs	Orl	stomach problem	Fresh leaf is pounded, mixed with water and given to cattle when they eat
Rubiaceae		L	An	Frs	Orl	Cow diseases	Fresh leaf is pounded on stone and given to cows.
Machibu'to(Sh)
Peperomia retusa	H	WP	Hu	Frs	Orl	Stomachache	pounded, soaked in water and drunk with coffee cup
Piperaceae			Hu	Frs	Orl	Stomachache	Fresh plant together with root of Brucea and salt is chewed.
Gargiyo(Sh), Gongiji(Sh)			Hu	Frs	Orl	Common cold	Pounded, boiled in water and drunk.
		Wp	Hu	Frs	Orl	Stomacache	Clean plant is directly chwed following sever pain.
		R	Hu	Frs	Orl	Bloating	Root is chewed with salt against bloating or stomach fullness.
		Sht	Hu	Frs	Ex	KOSHKOSHE	Young shoot of Ricinus communis, leaf of Peperromia retusa and leaf of Croton
							macrostachyus are pounded together bind/rolled with fresh leaf put in fire or hot
							ash then after few minutes it is taken out and put on the affected part of the body
							usually fingers and toes. Then the pain relieves.
		Sht	Hu	Frs	Orl	Amoebiasis	Fresh plant is directly chewed with salt and swallowed
		L	Hu	Frs	Ex	Ear pus	Fresh leaf is mashed and the liquid extract is used as ear drop.
		WP	Hu	Frs	Ex	Acne/ skin warts	Leaf of Setaria megaphylla, leaf of Aframomum corrorima and whole plant of
							Peperomia retusa are mashed together and gently rubbed on the affected skin.
Peponium vogelii	Cl	Fr	Hu	Frs	Orl	Gastritis	Fruit is eaten either raw or coocked.
Cucurbitaceae		Fr	Hu	Frs	Orl	Endoparasites	Fruit is eaten either raw or coocked. Raw is preferred for total removeal of
Tojo(Sh)							endoparasites from the gastrointestinal tarct.
		L	Hu	Frs	Orl	Amoebiasis	Leaf grinded together with leaf of Peponium vogelii, Vernonia amygdalina
							and rhazom of Aframomum corrorima well coocked and eaten.
		Fr	Hu	Frs	Orl	Gastritis	Row fruit is eaten as dailly food gainst gastritis
		Fr	Hu	Frs	Orl	Stomach parasites	Row fruit is eaten as dailly food gainst gastrointestinal parasites.
		St	Hu	Frs	Orl	Stomachache	Stem of the climbing lian of Peponium vogelii is chewed and swallowed.
		Fr	Hu	Frs	Orl	Retained placenta	Fresh fruit is well peeled and the inner portionis eaten row to expel placenta.
		Fr	B	Frs	Orl	Retained placenta	Fresh fruit is well peeled and the inner portionis eaten row to expel placenta.
Persea americana	T	L	Hu	Frs/Dr	Ex	Dandruff	Fresh or dry leaf is pounded and rubbed on the head after removing the hair.
Lauraceae		Fr	Hu	Frs	Ex	Dandruff	Ripe fruit is used as an ointment or hair cosmotic directly.
Persicaria nepalensis	H	L	Hu	Frs	Orl	Gastritis	Leaf from young shoots of Alchemilla species together with leaf from young
Polygonaceae							shoots of Persicaria species pounded together. The jelly liquid extract from
C'erc'eko(Sh)							the two ingridients looks like honey and it is taken orallyly. Since the ingridient
							has no any side effects, no need of worrying about dossage.
		L	Hu	Frs	Orl	T'INBATO	Leaf together with leaves of Pittosporum virdiflorum and leaves of Solanacio
							manii are pounded together mixed with boiling milk and drunk.
		Wp	An	Frs	Ex	Breast wound	Concoction of the plant is applied to breast wound in cows.
Persicaria senegalensis	H	L	Hu	Frs	Orl	Gastritis	Leaf from young shoots of Alchemilla species together with leaf from young
Polygonaceae							shoots of persicaria species pounded together. The jelly liquid extract from
C'erc'eko(Sh)							the two ingridients looks like honey and it is taken orallyly. Since the ingridient
							has no any side effects, no need of worrying about dossage.
		Wp	An	Frs	Ex	Breast wound	Concoction of the plant is applied to breast wound in cows.
Persicaria setosula	H	L	Hu	Frs	Orl	Gastritis	Leaf from young shoots of Alchemilla species together with leaf from young
							shoots of Persicaria species pounded together. The jelly liquid extract from
							the two ingridients looks like honey and it is taken orallyly. Since the ingridient
							has no any side effects, no need of worrying about dossage.
		L	Hu	Frs	Orl	T'INBATO	Leaf together with leaves of Pittosporum virdiflorum and leaves of Solanacio
							manii are pounded together mixed with boiling milk and drunk.
Phaseolus lunatus	Cl	Se	Hu	Dr	Orl	Bloody diarrhea	Seed is roasted, grounded finely and the powder is eaten.
Fabaceae
Bak'ule(Sh)
Phoenix reclinata	T/S	St/R	Hu	Frs	Orl	Hunger	The rhazomatous part of the plant is just processed as Ensete ventricosum and
							used as famine food dooring the time of emergency.
Phytolacca dodecandra	S/Cl	L	Hu	Frs	Orl	Rabies	Fresh root and leaf of Phytolacca dodecandra and Ricinus communis are
Phytolacaceae		R					pounded together and finger strip of the preparation is dtaken against
Yingo(Sh)							rabies. Milk is used as antidote against severe side effects.
		R	Hu	Frs/Dr	Orl	Gonorea	The whitish part of the root is pounded in mortar and finger strip of littile
							finger or finger nail depending on sex and age of the individual is taken.
							Antidote: milk, honey or meat soup used against severe side effects.
							Local beer "TELA" is used as a supplement for drinkink the preparation and
							and bread of red "TEF" or Eragrostis tef is eaten as antidote in this case.
						Eczema	Fresh leaf or fruit is pounded finely and used as washing powder for the
							affected part of the body. Eczema signs and symptoms: dry itchy spots on the
							body with flaky inflamed, inflamed skin. The small upraised bumps ooze fluid
		L	Hu	Frs/Dr	Orl	Jaundice	Jaundice locally known as "T'INBATO" : Leaf of Croton together withleaf of
							Phytolacca dodecandra are pounded together roled and put in fire to warmth
							the warm material externally kept on the affected organs of the patient.
		R	Hu	Frs/Dr	Ex	Dyshidrotic Ecz-	Root is fine pounded and rubbeded on the affected part of the body
						ema(C'INDO)	"C'INDO": Fluid filled, itchy bilisters on fingers, toes, hands or feet that will
							eventually turn to skin cracks after several weeks of drying.
		L	Hu	Frs	Ex	Insect bite	Leaf of Acanthus eminens and leaf of Phytolacca dodecandra are grinded together
						(KOSHKOSHE)	finely rolled and roasted in fire or ho ash and then tied to the affected part of the
							body ususally fingers, toes and nails. Note: The insect commonly known as
							"KOSHKOSHE" in local language is very dangerous and poisonous. A person
							biten by the insect may phase the probability of losing his attacked organ if not
							treated immediately. The color of the poisonous insect is black or red. Habitat is
							in a well ploughed dusty soil or in stems of Ricinus communis. It belongs to the
							Coleoptera Order of insects commonly known as beetles.
		L	Hu	Frs/Dr	Orl	Jaundice	Leaf is pounded or finely grinded and theliquid extract is measured with little
						(T'INBATO)	finger strip size and drunk. Antidote: Red teff bread is eaten immediately.
		R	Hu	Frs/Dr	Orl	Stomachache	Little finger strip size of root is pounded and coffee cup of root extract is drunk.
		R	Hu	Frs	Orl	Rabies	Root of Phytolacca dodecandra and root of Justicia schimperiana are pounded
							together and litle finger strip size of the mixiture is drunk. Antidote: Teff bread is
							eaten following the drink. Milk is also drunk under extreme causes/symptoms.
		R	Hu	Frs	Orl	Tumor	Root of Phytolacca dodecandra and root of Croton macrostachyus are pounded
							together and litle finger strip size of the mixiture is drunk. Antidote: Frsh milk
							should be drunk as antidote to prevent severe side effects.
		R	Hu	Frs	Orl	T'INBATO	Root and leaf of Carduus leptacanthus, bark of Cordia africana, root of Phytolacca
							dodecandra, and bark of Galinerea saxifraga are pounded together, boiled. Based
							on age and sex of individuals, the mixiture is drunk measured with glass, coffee
							cup or finger strip size. Fresh milk is used as an antidote against severe side effect
		R	Hu	Frs	Orl	Rabies	Root is pounded and the extract is drunk. Milk is used as an antidote.
Piper capense	H	WP	Hu	Frs/Dr	Orl	Common cold	Plant mixed with preparations from Hallea and Brucea and drunk.
Piperaceae		WP	Hu	Frs/Dr	Orl	Breast pain	When females breast pain right after giving birth to their baby, the whole olant
Turfo(Sh)							is well coocked alone then cooled over night. Then early in the morning, it is
							with fresh milk or honey and drunk empty stomach every six hours interval for
							two consquetive days. This also improves lactation of the mother.
Piper umbellatum	H	WP	Hu	Frs/Dr	Orl	Common cold	Plant mixed with preparations from Hallea and Brucea and drunk.
Piperaceae		WP	Hu	Frs/Dr	Orl	Breast pain	When females breast pain right after giving birth to their baby, the whole olant
Turfo(Sh)							is well coocked alone then cooled over night. Then early in the morning, it is
							with fresh milk or honey and drunk empty stomach every six hours interval for
							two consquetive days. This also improves lactation of the mother.
Pittosporum viridiflorum	T/S	L	An	Frs	Orl	Retained placenta	Pounded, soaked in water and given to cows to expel retained placenta
Pittosporaceae		L	An	Frs	Orl	Retained plastic	Root and leaf together the inner part of bark are pounded together, mixed
Shollo(Sh)		R					with water and given to cattle to expel rtained plastic bags or any
		Bk					non-digestable materials eaten by animals
		L	Hu	Frs/Dr	Orl	Jaundice	Leveaves of Pittosporum virdiflorum, Dombeya torrida, Carduus leptacanthus,
						(T'INBATO)	Maytenus gracilipse, Rubus steudneri, Cordia africana (bark), and Asparagus
							are pounded together with mortar and pistil, soaked in water, decanted then
							3 glasses per day (morning-1, noon-1 and night-1) drunk.
		L	Hu	Frs	Orl	T'INBATO	Leaf together with leaves of Persecaria senegalensis and leaves of Solanacio
							manii are pounded together mixed with boiling milk and drunk.
		Bk	Hu	Frs	Orl	Stomachache	Pounded inner bark is prepared into soup and drunk.
		St	Hu	Frs	Orl	Ascariasis	Fresh meat is roled on wet/fresh stem of Pittosorum virdiflorum and fried. In doing
							so, water in the stem is pulled into the fried meat and incorporated. When meat
							fried this way is eaten, it kills and expells the parasite out of gastrointestine soon.
Plantago africana	H	L	Hu	Frs	Orl	Snake poison	Fresh leaf is pounded and drunk against snake poisoning.
Plantaginaceae						(DINGARO)
Nelat'o(Sh)
Plantago lanceolata	H	L	Hu	Frs	Ex	Wound	Fresh leaf is mashed and tied onto the wound. The liquid extract from the fresh
Plantaginaceae							leaf also dropped on the fresh wound to stopp bleeding.
Nelat'o(Sh)		L	Hu	Frs	Ex	Wound	When a knife blade suddenly cuts a person, leaf is mashed and tied on wound.
Plantago palmata	H	L/R	Hu	Frs	Orl	Snake bite	Plant extract is drunk. It is also squeezed directly onto the affected organ.
Plantaginaceae		L	Hu	Frs	Orl	Snake poison	Fresh leaf is pounded and drunk against snake poisoning.
Nelat'o(Sh)						(DINGARO)
Plectranthus barbatus	H	L	Hu	Frs	Ex/Orl	MICHATO	Leaf is mashed between pulms of hands finely and smelled. The liquid from
Lamiaceae					Na		leaf infusion is taken either nasal in small drops or orally with coffee cup.
Yet'o(Sh)					Ex	BILIC'E	2-3 Drops from leaf infusion are applied to treat BILI'CE, a pusy spot on the
							eyelids with cutanous inflamation on the eye and its surrounding.
		L	Hu	Frs	Orl	any disease	Variegated leaves of Coffea arabica, leaf of Ocimum basilicum, whole plant of
						(C'EMO)	Ruta chalepensis, whole plant of Cymbopogon saesius, whole plant of Allium
							sativum, fruits of Coriandrum sativum, whole plant of Foeninculum vulgare,
							leves of Plectranthus barbatus, pounded fruits of Capsicum frutescens and
							pounded fruits of Capsicum annuum are well mixed together and boiled then
							a cup full of the hot ingridien is drunk against any health disorders.
							C'EMO: is a traditional drink by the Sheka ethnic group and it is prepared from a
							mixiture of plant materials as indicated above. In is not only serve as a medicne
							for any health disorders but also a food supplement in their dailly ditches. It is
							believed that when people dailly take "C'EMO"as part of their foodstaff, they
							become more resitant to disease and any health disorders.
							Antidots: Milk or honey is used agains side effects if any.
		L	Hu	Frs/Dr	Orl	Common cold	When a person is sick severe common cold, the plant is boiled with coffee and
							drunk. It is also among the ingredients of C'EMO, universal medicine.
Plectranthus laxiflorus	H	L	Hu	Frs	Ex	MICHATO	Fresh leaf is mashed and rubbed on the body of the patient. Smell from the fresh
							plant is inhaled through the nasal cavity.
Podocarpus falcatus	T	Bk	Hu	Frs/Dr	Orl	Warts	Bark is well pounded soaked in water squeezed and the liquid ingredient is drunk
Podocarpaceae							with honey, mead or TELLA.
Yigo(Sh)
Polyscias fulva	T	Res	Hu	Frs	Ex	Ear pus	When ear pain followed by pus, the liquid exudate from the plant or leaf
Araliaceae							infusion is dropped into the affected ear.
Karashu(Sh)
Prunus africana	T	Bk	Hu	Frs/Dr	Or	T'INBATO	Inner part of bark is pounded, added to boiling water. A coffee cup per day
Rosaceae						(Jaundice)	for three consequetive days is drunk with honey or alone.
(Omo)							T'INBATO is a kind of varial disease characterized by yellowish diarrhea.
		Bk	Hu	Frs/Dr	Orl	Diarrhea	Pounded/crushed between pulms and the liquid preparation is orallyly taken
		L	Hu	Frs	Orl	Diarrhea	with honey, milk or mead as antidotes for 2 consequetive days or more.
							Dossage: Finger strip of little finger or finger nail is used to determine.
		Bk	Hu	Frs/Dr	Orl	Stomachache	When faeces mixed with blood is seen following severe stomachache, inner
							bark is finely pounded, squeezed with clean cloth and drunk.
						Parasites	Bark is pounded and the powder is eaten together with raw meat.
		Bk	Hu	Dr	Or	T'INBATO	Dry bark of Prunus africana is pounded into fine powder and eaten together
						(Jaundice)	with dailly food taking care of dossage.
		Bk/L	Hu	Fr/Dr	Orl	Amoeba	Bark and leaf are pounded togethre and eaten with goat meat as antidote.
		Sht	Hu	Frs	Orl	Amoeba	Young shoot of the plant is chewed and swallowed against amoebic dysentry.
						Liver disease	Young shoot of the plant is chewed and swallowed against liver problems.
		Bk	Hu	Dr	Orl	wound	Dried inner bark is well pounded and the powder is sprinkled onto the wound.
		Bk	Hu	Dr/Frs	Orl	Bloody diarrhea	Little finger strip size of pounded inner bark is drunk alone.
		BK	An	Dr/Frs	Ex	horse wound	Pouder from pounded bark is sprinkled on the wound.
		Bk	Hu	Dr/Frs	Orl	Jaundice	Small piece of bark is chewed directly.
		Bk	B	Frs/Dr	Ex	wound	Powder from grinded/pounded bark is applied to the wound.
		Bk	Hu	Frs/Dr	Orl	Bloody diarrhea	Bark is pounded and litle finger strip size of the preparation is drunk with coffee
							cup or alcohlic beverage/local gin (AREKE) cup.
Pycnostachys abyssinica	H	L	Hu	Frs	Ex/Na	MICHATO	Leaf infusion is taken nasally and also wiped on the face and head of patient.
Lamiaceae					Orl	Stomachache	Small amount of leaf infusion is taken orallyly with coffee cup
Ye'iro(Sh)		L	Hu	Frs	Orl	Schistosomiasis	Inner bark ispounded bioled with honey and finger strip of little finger is
							taken orallyly against bloody urine.
		L	Hu	Frs	Ex	Musculoskeletal	Leaf is heated on fire and the affected organ is soozed with the warm leaf.
		L	An	Frs	Ex	Musculoskeletal	The leaf is added to fire and the animal is fumigated with the smoke.
		L	Hu	Frs/Dr	Ex	common cold	Leaf or inner bark of Croton together with leaves of Pycnostachys abyssinica,
						Thyphoid fever	Pycnostachys eminii, Pycnostachys meyeri, Clausena anisata and Dombeya
							torrida are usted as steam treatment after boiling together. The warm liquid from
							the boiled mixiture is also sprayed on the body of the patient.
		L	Hu	Frs/Dr	Orl	Bllody diarrhea	Leaf concoction is drunk with pasturized/boiled milk as antidote. Dossage: Little
						(BIC'O)	finger sized is measured in coffee cup for adults, teaspoonful for children.
		L	Hu	Frs	Ex	Headache	Smoke from the leaf is fumigated in the homestead. Fresh leaf mashed between
							pulms of hands and put in the nostrils.
		L	Hu	Frs	Na	Thyphoid fever	Leaf infusion is nasally taken. Smell from the leaf is also a remedy for thyphoid.
		L/Sht	An	Frs	Orl	Diarrhea	Plant materials from Pycnostachys abyssinica, Croton macrostachyus and Justicia
							schimperiana are pounded together and given to cattle as feed or drink.
		R	An	Frs/Dr	Orl	Cattle diseases	Signs and symptoms: Shivering, deep sleep, dry nose, dry dung, lose of apetite
							Traditiona treatment: Root of Echnops kebericho, fruits of Capsicum species
							whole plant of Artemesia abyssinica, leaf of Typha latifolia, leeaf of Pycnostachys
							species, leaf of Ilex mitis, leaf of Vernonia species, leaf of Pavonia urens are mixed
							together, added to fire and smoked to the animal. Again the same mixiture of the
							plants except Pavonia urens are well pounded together and the liquid extract is
							given to the animal in the form of drink. This relieves the dry stomch and dung.
		L	Hu	Frs	Ex	Thyphoid fever	Leaf of Pycnostachys abyssinica, Pycostachys meyeri and Pycnostachys eminii
							Croton macrostachyus and Momordica foetida are heated together of fire and
							smoke from the ingridient serves as fumigant to the hoestead to repel the diseases.
		L	Hu	Frs	EX	Headache	Fresh leaf is put on fire for few minutes remover and put on patient's body.
Pycnostachys eminii	H	L	Hu	Frs	Ex/Na	MICHATO	Leaf infusion is taken nasal and also wiped on the face and head of patient.
Lamiaceae					Orl	Stomachache	Small amount of leaf infusion is taken orally with coffee cup
Bok'alekako(Sh)		L/R	Hu	Frs/Dr	Orl	Rabies	Leaf infusion and together with pounded roout is taken orallyly.
		L	Hu	Frs/Dr	Ex	common cold	Leaf or inner bark of Croton together with leaves of Pycnostachys abyssinica,
						Thyphoid fever	Pycnostachys eminii, Pycnostachys meyeri, Clausena anisata and Dombeya
							torrida are usted as steam treatment after boiling together. The warm liquid from
							the boiled mixiture is also sprayed on the body of the patient.
		L	Hu	Frs	Ex/Na	Headache	Fresh leaf is mashed between pulms of hands and inserted into the nostrills and
							the smell is inhaled into the nasal cavity.
		L	Hu	Frs	Ex	Thyphoid fever	Leaf of Pycnostachys abyssinica, Pycostachys meyeri and Pycnostachys eminii
							Croton macrostachyus and Momordica foetida are heated together of fire and
							smoke from the ingridient serves as fumigant to the hoestead to repel the diseases.
Pycnostachys meyeri	H	L	Hu	Frs	Ex/Na	MICHATO	Leaf infusion is taken nasaly and also wiped on the face and head of the patient.
Lamiaceae					Orl	Stomachache	Small amount of leaf infusion is taken orallyly with coffee cup
Bok'alekako(Sh)		L/R	Hu	Frs/Dr	Orl	Rabies	Leaf infusion together with pounded root of the plant is taken orallyly.
		L	Hu	Frs/Dr	Ex	common cold	Leaf or inner bark of Croton together with leaves of Pycnostachys abyssinica,
						Thyphoid fever	Pycnostachys eminii, Pycnostachys meyeri, Clausena anisata and Dombeya
							torrida are usted as steam treatment after boiling together. The warm liquid from
							the boiled mixiture is also sprayed on the body of the patient.
		L	Hu	Frs	Ex/Na	Headache	Fresh leaf is mashed between pulms of hands and inserted into the nostrills and
							the smell is inhaled into the nasal cavity.
		L	Hu	Frs	Ex	Thyphoid fever	Leaf of Pycnostachys abyssinica, Pycostachys meyeri and Pycnostachys eminii
							Croton macrostachyus and Momordica foetida are heated together of fire and
							smoke from the ingridient serves as fumigant to the hoestead to repel the diseases.
Ranunculus multifidus	H	Fr	Hu	Frs	Orl	Stomachache	Two fruits are chewed at a time in case of severe stomacache.
Ranunculaceae		R	Hu	Frs	Orl	T'INBATO	Root of Lobelia giberroa the together with root of Ranunculus multifidus
Fogiyo(Sh)							pounded together and drunk againist hepatitis or T'INBATO.
		L	Hu	Frs	Ex	Wound	Fresh leaf is mashed between thumbs and tied on the wound.
		L	Hu	Frs	Ex	Warts	Leaf extract is sprayed on the exposed mouth/scratched part of the wart.
		L	Hu	Frs	Ex/Na	Headache	Fresh leaf of Amaranthus species together with leaf of Ranunculus multifidus are
							mashed together and the smell is inhaled through nostrills.
		L	Hu	Frs	Ex	Hemorrhoids	Fresh leaf is mashed and tied on the hemorrhoids.
		L	Hu	Frs	Orl	Tumor	Leaf extract is drunk with hone. Fresh root is chewed with salt.
Rhamnus prinoides	S	L/Fr	Hu	Frs/Dr	Ex	Dandruf(Fungal)	Fruit and leaf are pounded together and used as ointment for affected body
Rhamnaceae		Fr	Hu	Frs	Ex	Ring worm	Unripe (redish) fruit of Phmnus prinoides is pounded and wipe on affected body.
Gesho(Am, Sh)
Ricinus communis	H	L	Hu	Frs	Orl	Rabies	Fresh root and leaf of Phytolacca dodecandra and Ricinus communis are
Euphorbiaceae		R					pounded together and finger strip of the preparation is dtaken against
E'hoSh)							rabies. Milk is used as antidote against severe side effects.
		R	Hu	Frs	Ex	Head warts	Roots tips of of Euphorbia ampliphylla, Lobelia giberroa and Ricinus communis
							are pounded together between clean stones and prepaed and smell from the mixi-
							ture is inhaled contineously by hanging in a rolled cloth on the neck region.
		Sht	Hu	Frs	Ex	KOSHKOSHE	Young shoot of Ricinus communis, leaf of Peperromia retusa and leaf of Croton
							macrostachyus are pounded together bind/rolled with fresh leaf put in fire or hot
							ash then after few minutes it is taken out and put on the affected part of the body
							usually fingers and toes. Then the pain relieves.
		R	Hu	Frs	Orl	Malaria	Root of Ricinus communis, root of Croton macrostachyus, bark of Schefflera
							volkensii, root of Asparagus species are pounded together, squeezed in coffee
							cup and drunk three times a day. Antidote: Dry liver of sheep or any cattle is
							eaten right after the third dossage. Liver should be ready dry ahead of time.
Rosmarinus officinalis	S	L	Hu	Frs/Dr	Ex/Orl	Stomachache	Leaves together with leaves of Artemisia species, Echnops kebericho, Lepidium
Lamiaceae							sativum, Rosmerinus officinalis, Tagetes minuta, Lippia adoensis are mixed
K'ongek'imamo (Sh)							together and used as both medicine and perfume substitute by females.
Rothmannia urcelliformis	S/T	L	Hu	Frs/Dr	Orl	Paralysis	Bark of Hallea rubrostipulata, leaf of Capsicum frutescens, and leaf of Rothmannia
						(K'ORSO)	urcelliformis are pounded together and a glass of the mixiture is drunk with MEAD
							dossage does not matter and the patient can continou until he relieves. Note that
							in local language, K'ORSO means a type of disease paralysing the leg extremities.
Rubus steudneri	Cl	L	Hu	Frs/Dr	Orl	Jaundice	Leveaves of Pittosporum virdiflorum, Dombeya torrida, Carduus leptacanthus,
Rosaceae						(T'INBATO)	Maytenus gracilipse, Rubus steudneri, Cordia africana (bark), and Asparagus
Garo(SH)							are pounded together with mortar and pistil, soaked in water, decanted then
							3 glasses per day (morning-1, noon-1 and night-1) drunk.
Rumex abyssinicus	H	R	Hu	Frs/Dr	Orl	T'INBATO	Root of Rumex abyssinicus is pounded together with leaf of Lobelia giberroa
Polygonaceae							and water extract is drunk.
Ambat'o(Sh),		R	Hu	Frs	Orl	Hypertension	Fruit of Embelia schimperi together with whole plant of Ruta chalepensis and
Maqmaqo(Or)							root of Rumex abyssinicus are pounded together and the water extract is drunk
							with honey or any appropriate drink.
Rumex nepalensis	H	R	Hu	Frs	Orl	Stomachache	Fresh root together with salt is chewed against stomachache.
Polygonaceae						Abortion	Culturally, illegal abortion is performed by cuting the root of Rumex nepalensis
Shuratto(Sh), Sheto(Sh)							peeling away its bark/sheath and inserting into the female genital to terminate.
							pregnancy. This is dangerous experience since even it is life threatenig.
		R	Hu	Frs	Orl	Vomitting	Root is peeled and the inner clean part is chewed and swallowed.
		R	Hu	Frs	Orl	Toothache	Fresh root is chewed against toothache.
		R	Hu	Frs	Orl	Ascariasis	Children: Root is fine grinded, added to fresh butter and given taking care of
							dossage, ussully finger strip of little finger. Butter is an antidote.
							Adults: Root is directly chewed with Ethiopian roack salt ("AMOLE").
		L	Hu	Frs/Dr	Orl	Stomachache	Yong shoot from the leaf together with that of Ajuga species and Rumex
							nepalensis root are chewed together with salt and swallowed.
		L	Hu	Frs	Ex	Antidote	When a person is in close contact with the excessive latex from Ficus sur or
							Euphorbia ampliphylla while working, leaf extract of Rumex nepalensis is rubbeded
							on the body before coming in contact with the latex. This is because the excess
							latex may severly harm human skin if care is not taken.
		L	Hu	Frs	Orl	Stomachache	Leaf of Ajuga species, root of Rumex nepalensis, root of Nicotiana tabacum are
							mixed together and chewed. Ajuga species is also chewed alone with rock salt.
		L	Hu	Frs	Ex	wound	Fresh leaf is mashed and tied on wound due to sudden blade cut to stop bleeding
							and further infection by microbes.
Ruta chalepensis	H	WP	Hu	Frs/Dr	Ex/Orl	Evil eye	The whole plant is pounded either fresh or dry and the smell from the
Rutaceae							preparation is used. Concoction from the plant is also taken orally.
C'edramo(Sh)						Stomachache	Preparation from the plant is eaten/chewed alone or together with other
							spices and condiments against various stomach aliments.
						Abdominal pain	The whole plant is soaked in warm water over night and infusion of the liquid
							is used to wash the affected part of the body especially female genital.
		WP	Hu	Frs	Orl	any disease	Variegated leaves of Coffea arabica, leaf of Ocimum basilicum, whole plant of
						(C'EMO)	Ruta chalepensis, whole plant of Cymbopogon saesius, whole plant of Allium
							sativum, fruits of Coriandrum sativum, whole plant of Foeninculum vulgare,
							leves of Plectranthus barbatus, pounded fruits of Capsicum frutescens and
							pounded fruits of Capsicum annuum are well mixed together and boiled then
							a cup full of the hot ingridien is drunk against any health disorders.
							C'EMO: is a traditional drink by the Sheka ethnic group and it is prepared from a
							mixiture of plant materials as indicated above. In is not only serve as a medicne
							for any health disorders but also a food supplement in their dailly ditches. It is
							believed that when people dailly take "C'EMO"as part of their foodstaff, they
							become more resitant to disease and any health disorders.
							Antidots: Milk or honey is used agains side effects if any.
		WP	Hu	Frs	Orl	Hypertension	Fruit of Embelia schimperi together with whole plant of Ruta chalepensis and
							root of Rumex abyssinicus are pounded together and the water extract is drunk
							with honey or any appropriate drink.
		WP	Hu	Frs/Dr	Orl	Stomachache	If the plant is chewed alone or together with salt, it relieves stomach problems.
Salvia nilotica	H	L	Hu	Frs	Na	MICHATO	Fresh leaf extract is taken through the nasal cavity. And the residue is rubbed
Lamiaceae							onto the body of the patient.
Michato (Sh
Sapium ellipticum	T	Lx	Hu	Frs	OrL	Tooth carries	Latex is directly applied to the affected teeth.
Euphorbiaceae
Shedo(Sh), Baru(Sk)
Satureja paradoxa	H	R/L	Hu	Frs/Dr	Orl	Resparatory or	When symptom of boody sputum is seen on a patient, a mix of preparations from
Lamiaceae						Cardiac problems	Stephania cyanatha, Satureja paradoxa and Vernonia amygdalina is together with
Nado(Sh)							pasturized milk is drunk. The milk act as antidote against side effects.
		L	Hu	Frs/Dr	Orl	Gastritis	Mixed with boiled milk and drunk.
Scadoxus multiflorus	H	R	An	Frs	Ex	worm infestation	when body of animals is infeted with worms ususlly following sever injuries or
Amaryllidadeae							dermal infections, the root is finely grinded and applied to eliminate the worms
Shet'e maru(Sh)							or can also be used as a pre-treatement to avoide worm infestation.
Scadoxus nutans	H	R	An	Frs	Ex	worm infestation	when body of animals is infeted with worms ususlly following sever injuries or
Amaryllidadeae							dermal infections, the root is finely grinded and applied to eliminate the worms
Shet'e maru(Sh)							or can also be used as a pre-treatement to avoide worm infestation.
Schefflera abyssinica	T	Bk	An	Frs/Dr	Orl	Animal fatening	Bark is prepared as animal feed and fodder for fatenig and good quality milk.
Araliaceae		Bk	An	Frs/Dr	Orl	Endoparasites	Inner bark is kept on fire overnight, cooled, pounded together with salt
Manjo(Sh)							then given to animals as feed or fodder. It also used for fattening animals.
							Similar preparation is also available in the liquid form for drinking.
		Bk	An	Frs/Dr	orally	Endoparasites	Bark is prepared as animal feed and fodder and given against thining of animals
		L	Hu	Frs	Orl	Gonorrhea	Leaf together with leaves of Vernonia hochestateri and leaves of Malva verticilata
							are pounded togetrher squeezed, mixed with milk and eaten together with red teff
							bread as an antidote.
		Bk	Hu	Frs	Orl	Toothache	Inner bark is chewed by the affected teeth.
Schefflera volkensii	T	L	An	Frs	Orl	Hourse disease	Fresh leaves together with 12 other medicinal plant species such as Ilex mitis,
Araliaceae							Scheflera volkensii, Carduus are crushed together and given to hourses.
K'ero(Sh)							HOURSE DISEASE: Progressive weight loss and thinning of hourses which
							finally leads to death of the animal if not properly treated early.
		L	An	Frs/Dr	Orl	Paralysis of limbs	Leaf is pounded with mortar and pistile and given as animal feed or fodder.
		Bk	Hu	Frs	Orl	common warts	Barks of Ilex mitis Scheflera volkensi and Hallea rubrostipullata are pounded
							together in mortar, boiled until it is well cooked with honey then drink.
		R	Hu	Frs	Orl	Malaria	Root of Ricinus communis, root of Croton macrostachyus, bark of Schefflera
							volkensii, root of Asparagus species are pounded together, squeezed in coffee
							cup and drunk three times a day. Antidote: Dry liver of sheep or any cattle is
							eaten right after the third dossage. Liver should be ready dry ahead of time.
Setaria megaphylla	H	R	Hu	Frs/Dr	Ex	Snake poison	Roots of Dombeya torrida, Galinerea saxifraga, Setaria megaphyla,
Poaceae							Stephania abyssinica, Echnops kebericho are pounded together and the mix
Fotto(Sh)							is rubbed on the body of the patient. This works only if the intensity of poison
							ing is by breathe rather than biting.
							"FUSHO": A type of snake that release pousonous breathe as defense.
		R	Hu	Frs/Dr	Ex	Snake poison	Root of Setaria megaphylla together with young shoot of Dombeya torrida are
						(FUSHO)	pounded together and rubbeded on the affected body of the patient.
		R	Hu	Frs/Dr	Ex	Snake poison	Root of Echinops kebericho together with root of Setaria megapylla are chewed
						(FUSHO)	together and spited on the affected part of the body of the patient.
		R	Hu	Frs	Orl	Snake poison	Root of Setaria megaphylla, root of Dombeya torrida and root of Lobelia giberroa
						(DINGARO)	are pounded together and a glassful is drunk. Then the residue is rubbeded on the
							body of the patient. Note: DINGARO in local language is a type of snake with
							spots of black/yellowish brown color strip with large head (T'EKERE) believed to
							very poisonous and hence dangerous snake.
		L	Hu	Frs	Ex	Acne/ skin warts	Leaf of Setaria megaphylla, leaf of Aframomum corrorima and whole plant of
							Peperomia retusa are mashed together and gently rubbed on the affected skin.
Sida schimperiana	H	L	B	Dr	Ex	wound	Dry powder of the leaf is applied to the affected part of the body
Malvaceae
Sheettoo(Sh)
Solanecio gigas	S/T	R	Hu	Frs/Dr	Orl	Common cold	Root together with root of Echnops kebericho, Solanacio gigas, Asparagus,
Asteraceae							Cirsium dender, Hallea rubrostipulata pounded together, boiled and drunk.
Dombirako(Sh)		L	An	Frs	Orl	Bloody diarrhea	Leaf of Lobelia giberroa, Pycnostachys abyssinica, Solanacio gigas, wild variety
							Ensete ventricosum (E'CEMUNDE) and Justicia schimperiana are pounded
							together and the liquid extract is given to cattle as drink.
		R	Hu	Frs/Dr	Orl	Back pain/spinal pain	Root of Solanacio gigas, bark of Ekebergia capensis and root of Asparagus
							species are pounded together mixed with honey comb and eaten.
Solanecio mannii	S	L	Hu	Frs	Orl	T'INBATO	Leaf together with leaves of Pittosporum virdiflorum and leaves of Persecaria
							senegalensis are pounded together mixed with boiling milk and drunk.
Solanum anguivi	S/H	Fr	Hu	Frs	Orl	Eye disease	When a person is sick eye ilness, nine fruits of Solanum anguivi are swallowed
Solanaceae							at a time just as tabletes. It can also serve as best prophylaxis if taken ahead of
Yec'eafo(Sh)							any eye health disorers or ilness for prevention. The fruits also used as a vaccine.
		Fr	Hu	Frs	Orl	eye vaccine	About nine fruits are taken at a time as a vaccine against eye diseaes.
Solanum incanum	S	Fr	Hu	Frs	Orl	Tonsilitis	Juice from the fruit is squeezed 3-4 drops into the throat against tonsilitis.
Solanaceae
Duri (Sh)
Solanum marginatum	S	Fr	Hu	Frs	Orl	Tonsilitis	Liquid from the fruit is squizeed into the throat of the patient drop by drop.
Solanaceae		R		Frs/Dr		Stomachache	Root is pounded in mortar soaked in water and rdunk with honey
Duri(Sh)							with coffee cup taking care of dossage.
Solanum villosum	H	L	Hu	Frs	Orl	Gastritis	Leaf is cooked and eaten just as daily ditches/food together with other food.
Solanaceae
Acho (Sh)
Sonchus asper	H	Lx	Hu	Frs	Ex	Wound/Hemorrhoids	Fres latex is directly applied to the affected part of the body of the patient.
Asteraceae
Sonchus bipontini	H	Lx	Hu	Frs	Ex	Wound/Hemorrhoids	Fres latex is directly applied to the affected part of the body of the patient.
Asteraceae
Sphaeranthus suaveolens	H	Fl	Hu	Frs/Dr	Orl	Stomachache	Flower is directly chewed and swalowed. Acts as emergency medicine.
Asteraceae		L	Hu	Frs	Ex	wound	Fresh leaf is mashed and squeezed on the affected part of the body.
K'up'o, K'up'e(Sh)
Sporobolus africanus	H	L	Hu	Frs	Orl	Bloody diarrhea	Leaf of Conyza species together with leaf and root of Eragrostis botryodes and
Poaceae							Sporobolus africanus are mashed together and little finger size of the extract is
C'apocho k'up'o(Sh)							drunk with coffee cup.
Stellaria mannii	H	L	Hu	Frs	Ex	wound	Leaf is mashed between pulms of hands finely and tied on the affected body
Caryophilaceae		L	Hu	Frs	Ex	warts	Leaf is heated on fire and the liquid squeezed on the affected part of the body.
Shakiatto(Sh)
Stellaria media	H	L	Hu	Frs	Ex	wound	Leaf is mashed between pulms of hands finely and tied on the affected body
Caryophilaceae		L	Hu	Frs	Ex	warts	Leaf is heated on fire and the liquid squeezed on the affected part of the body.
Dabe 'cawe(Sh)		L	Hu	Frs	Ex	Eye disease	Leaf infusion is used as eye drop
		L	Hu	Frs	Orl	Tonsilitis	Fresh lraf is chewed with salt
		L	Hu	Frs	Ex	Athlete's foot	Fresh leaf is mashed and put between the affected toes.
		L	Hu	Frs	Orl	Toothache	Fresh leaf is gently chewed with the affected teeth. Also heated on fire and put
							on the affected teeth.
		L	Hu	Frs	Orl/Ex	Snake poison	Leaf is pounded and the liquid extract is drunk, the residue is tied on the wound.
Stellaria sennii	H	L	Hu	Frs	Ex	wound	Leaf is mashed between pulms of hands finely and tied on the affected body
Caryophilaceae		L	Hu	Frs	Ex	warts	Leaf is heated on fire and the liquid squeezed on the affected part of the body.
Shakiatto(Sh)
Stephania cyanatha	Cl	R/L	Hu	Frs/Dr	Orl	Resparatory or	When symptom of boody sputum is seen on a patient, a mix of preparations from
Menispermaceae						Cardiac problems	Stephania cyanatha, Satureja paradoxa and Vernonia amygdalina is together with
Ocho(Sh), Nop'o(Sh)							pasturized milk is drunk. The milk act as antidote against side effects.
		L	Hu	Frs	Ex	Hemorrhoids	Fresh leaf of Stepahania cyanatha is tied on Euphorbia ampliphylla latex rubbed
							hemorrhoids to prevent severe side effects.
Stephania abyssinica	Cl	R	Hu	Frs/Dr	Ex	Snake poison	Roots of Dombeya torrida, Galinerea saxifraga, Setaria megaphyla,
							Stephania abyssinica, Echnops kebericho are pounded together and the mix
							is rubbed on the body of the patient. This works only if the intensity of poison
							ing is by breathe rather than biting.
							"FUSHO": A type of snake that release pousonous breathe as defense.
Syzygium guineense	T	L	An	Frs	Orl	Hourse disease	Fresh leaves together with 12 other medicinal plant species such as Ilex mitis,
Myrtaceae							Scheflera volkensi, Carduus are crushed together and given to hourses.
Yino(Sh)							HOURSE DISEASE: Progressive weight loss and thinning of hourses which
							finally leads to death of the animal if not properly treated early.
		Bk	Hu	Frs	Orl	Tonsilitis	Inner part of bark is ponded, soaked in water and drunk with coffee cup.
		Bk	Hu	Frs	Orl	Tonsilitis	Inner part of the bark is chewed and swalloed against the pain.
Tacazzea conferta	Cl	Lx	Hu	Frs	Ex	Wound	The liquid exudate from any part of the plant (latex) is applied drop by drop.
Asclepediaceae						Haemorrhoid	The liquid exudate from any part of the plant (latex) is applied drop by drop.
Yebo(Sh)
Tagetes minuta	S	L	Hu	Frs/Dr	Ex/Orl	Stomachache	Leaves together with leaves of Artemisia species, Echnops kebericho, Lepidium
Asteraceae							sativum, Rosmerinus officinalis, Tagetes minuta, Lippia adoensis are mixed
							together and used as both medicine and perfume substitute by females.
Teclea nobilis	S/T	L	Hu	Frs	Orl	Stomachache	Leaf and bark are pounded, soaked in water and drunk with mead ("TEJI") or
Rutaceae		Bk					local beer ("TELA"). Dossage varries according to age and sex of patient.
Mola'o(Sh)
Thalictrum rhynchocarpum	H	R	B	Frs/Dr	Orl	Stomachache	Root togethr with root of Echnops kebericho is pounded, soaked in water and taken.
Ranuculaceae			Hu			T'INBATO	Dossage varies accordingly. Humans: Finger strip of little finger is used to
Timbitimbo(Sh)			An			Diarrhea	determine dossage and taken antil the patient recovers.
							Animals: A glass full of the preparation is given once or more times.
		R	Hu	Frs/Dr	Ex/Drm	SHAJO/YET'E	Root extract and pounded leaf are are applied to the affected skin.
							SHAJO/YET'E: In local language is to mean spider poisoning resulting in sever
							skin problem. It is believed that when a person come in contact with spider urine,
							it causes skin become red, swell, warm and painful with bilisters feeling unwell.
		R	An	Frs/Dr	Orl	Bloody diarrhea	Pounded root is given to animals as animal feed.
Thymus schimperi	H	WP	Hu	Frs/Dr	Orl	Common cold	Whole plant is boiled and the liquid extract is drunk with honey or sugar. Also
Lamiaceae							added as an ingridient to other spices and condiments for preparation.
T'oso (Sh)
Trachyspermum ammi	H	Se	Hu	Dr	Ex	warts	Seeds are finely grounded and the powder is sprinkled on the oozing lesions
Apiaceae							of the later stage when it feels painful with discolored skins.
		Se	Hu	Dr	Ex	Facial warts(BIRGO)	Pounded seeds are mixed with fresh butter and used as an ointment on face.
Trichillia dregeana	T	Se	B	Dr	Ex	Snake bite	Dried seeds added into fire and smoked in house
Meliaceae
Timo(Sh), Luyya(Mjr.)
Desha(Sk)
Trilepisium madagascarense	T	Fr	Hu	Frs/Dr	Orl	backpain	Fruit is boiled well and the soup is mixed with honey.
Moraceae
Gabo(Sh)
Triumfetta rhomboidea	H/S	L/Fl	Hu	Frs/Dr	Orl	Jaundice	Leaf, flower or root is grinded, well powdered & water solution is drunk
Tiliaceae		R				(T'INBATO)	coffee cup of the solution is drunk with honey.
Mongac'o(Sh)		Lx	Hu	Frs	Ex	Body lice	The sticky liquid from the plant is used as a washing agent to eliminate lice.
Typha latifolia	H	L	An	Frs/Dr	Orl	Cattle diseases	Signs and symptoms: Shivering, deep sleep, dry nose, dry dung, lose of apetite
							Traditiona treatment: Root of Echnops kebericho, fruits of Capsicum species
							whole plant of Artemesia abyssinica, leaf of Typha latifolia, leeaf of Pycnostachys
							species, leaf of Ilex mitis, leaf of Vernonia species, leaf of Pavonia urens are mixed
							together, added to fire and smoked to the animal. Again the same mixiture of the
							plants except Pavonia urens are well pounded together and the liquid extract is
							given to the animal in the form of drink. This relieves the dry stomch and dung.
Urera hypselodendron	Cl	Wp	Hu	Frs	Orl	Retained placenta	Fresh plant is well crushed/pounded with mortar and pistil and given to the animal.
Urticaceae		Sht	Hu	Frs	Ex	wound	Liquid exudate from the young shoots of the plant is squeezed on the affected
Emano(Sh), Moc'o(Sh)							part of the body until the burning sensation or feelings.
		L	Hu	Frs	Ex	Fire burn	Leaf is mashed and put on the wound.
		L	Hu	Frs	Orl	Jaundice	Leaf of Urera hypselodendron are pounded and the liquid extract is
						(T'INBATO)	drunk.
Vangueria madagascariensis	S	Bk	Hu	Frs/Dr	Orl	Endoparasites	Powdered, soaked in water over night and drunk empty stomach early in the
Rubiaceae							morning. Antidote: Meat soup and milk should be taken simultanously to
Gujimato(Sh)							avoid hamful effect specially if it is taken overdossage.
		Bk	Hu	Frs/Dr	Orl	Ascariasis	Boiled together with meat and eaten to kill and expel the parasite.
		Lx	Hu	Frs	Ex	wound	Latex from youn buds or resin from stem bark together with that of Croton
							macrostachyus applied to wound.
		Bk	Hu	Frs/Dr	Orl	Taeniasis	Bark is pounded and eaten with meat soup.
		Bk	Hu	Frs/Dr	Orl	Intestinal parasite	Pounded leaf is prepared together with meat soup and eaten.
		Bk	Hu	Frs/Dr	Orl	Ascariasis	Bark is pounded and the liquid extract is drunk with soup.
		Bk	Hu	Frs/Dr	Orl	Ascariasis	Pounded inner barc is consumed with boiled meat or meat soup.
		Bk	Hu	Frs/Dr	Orl	Ascariasis	Leaf of Mroton macrostachyus and bark of Vangueria madagascariensis are boiled
							with meat soup and eaten Ensete ventricosum bread (K'OC'O). The mixiture is also
							prepare in the form of porridge and eaten together with K'OC'O as food.
Vepris dainellii	S	L	Hu	Frs	Orl	Stomachache	Leaf and bark are pounded, soaked in water and drunk with mead ("TEJI") or
Rutaceae		Bk					local beer ("TELA"). Dossage varries according to age and sex of patient.
Mirga'to(Sh)		Fr	An	Frs/Dr	Orl	Bloody diarrhea	Leaf of Milicia excelsa and fruit of Vepris dainellii are pounded together and
							given to cattle against bloody diarrhea (BIC'O). Note: "BIC'O" in Shakinano is to
							mean bloody diarrhea. The reverse is "MAC'EC'ET'O" meaning non bloody
							diarrhea. Both signs and symptoms have their own traditional dignostics.
Verbena officinalis	H	Wp	An	Frs	Orl	Diarrhea	Whole plant is pounded and water solution is given to animals with salt.
Verbenaceae
Vernonia adoensis	S	Sht	Hu	Frs	Orl	Tracoma	Young shoot is cut and the bark is peeled away and chewed and swallowed.
Asteraceae							Liquid exudate from the stem is used as eye drope too.
Kusino, Soyama (Sh)
Vernonia amygdalina	T/S	R/L	Hu	Frs/Dr	Orl	Resparatory or	When symptom of boody sputum is seen on a patient, a mix of preparations from
Asteraceae						Cardiac problems	Stephania cyanatha, Satureja paradoxa and Vernonia amygdalina is together with
Grawo(Sh)							pasturized milk is drunk. The milk act as antidote against side effects.
		L	Hu	Frs	Orl	Amoebiasis	Leaf grinded together with leaf of Peponium vogelii, Vernonia amygdalina
							and rhazom of Aframomum corrorima well coocked and eaten.
		L	Hu	Frs	Ex	Ear disease	Leaf of Euphorbia dumalis, young shoot of Vrnonia amygdalina and leaf of
							Bothriocline schipmeri are pounded together and the leaf extract is applied drop
							by drop into the affected ear.
		L	Hu	Frs/Dr	Orl	Tumour	Pounded leaf extract is measured with little finger strip and drunk for seven
							consequetive days. Antidote: Meat should be eaten against side effects.
Vernonia auriculifera	S/T	L/R	Hu	Frs	Ex/Orl	Snake poison	A glass of leaf infusion together with pounded root is taken with honey or milk.
Asteraceae		L	Hu	Frs	Na	Snake poison	Smell from the fresh leaf is inheled through noistrills.
Dangirato(Sh)		Sht	Hu	Frs	Ex	Snake poison	Young shoot is pounded squeezed and the extract is mixed with fresh butter and
						(ACHAWO)	use as a soothe treatment by carefully rubbing on the affected part of the body.
							ACHAWO locally has a mening equivalent to FUSHO which is to mean a snake
							that release poisonous breathe.
Vernonia biafrae	Cl	L/Sht	Hu	Frs	Orl/Na	Tonsilitis	Young shoot of the leaf is chewed alone or with salt.
Asteraceae						Headache	Smell from the mashed youg shoot and leaf is inhaled through the nosetrills.
Suta (Sh)
Vernonia hochestetteri	S	L	Hu	Frs	Orl	Gonorrhea	Leaf together with leaves of Vernonia hochestateri and leaves of Malva verticilata
Asteraceae							are pounded togetrher squeezed, mixed with milk and eaten together with red teff
Kusino (Sh)							bread as an antidote.
Vernonia hymenolepsis	S	R	Hu	Frs	Ex	swelling	Fresh root together with fresh root of Cirsium ender are chewed with salt and
							swallowed then the swelling disappears immediately.
Vernonia urticifolia	H	Sht	Hu	Frs	Ex	Snake poison	Young shoot is pounded squeezed and the extract is mixed with fresh butter and
						(ACHAWO)	use as a soothe treatment by carefully rubbing on the affected part of the body.
							ACHAWO locally has a mening equivalent to FUSHO which is to mean a snake
							that release poisonous breathe. In other words it is to mean black snake poison.
Vernonia wollastoni	Cl	Lq	Hu	Frs	Ex	eye disease	Liquid from the stem of the plant is used as eye drop. 2-3 drops at once.
Asteraceae
Vicia faba	H	Se	Hu	Dr	Orl	Bloody diarrhea	Seed is roasted, grounded finely and the powder is eaten.
Fabaceae
Bak'ule(Sh)
Zingiber officinale	H	Rh	Hu	Frs/Dr	Orl/Ex	Stomachache	Rhizome if finly pounded and eaten/swallowed
Zingiberaceae						eye disease	Liquid from the rhizome is used as eye drop
Gjinbilo(Sh)		Rh	An	Frs/Dr	Orl	Stomachache	Pounded together with Foninculum vulgare and given to the animal as feed.
		Rh	Hu	Frs/Dr	Orl	Stomachache	The rhzome is chopped together with seeds of Aframomum korerima and
							other spices such as Capsicum annuum, Capsicum frutescens boiled and drunk.
		Rh	Hu	Dr	Orl	Antinausa	Soup is prepared from chopped rhzome together with seeds of Trachyspermum
							, fresh leaves of Coffee arabica and Basella alba boiled well and drunk hot.
							Traditional Use: Soup prepared in the form of the above ingridients is locally
							known as "C'EMO" which is also believed to be good medicine for any health
							disorders and associated problems including common cold.
							Antidotes: Honey or milk is used against side effects if any.
